# Supplementary material for: Synthesis, crystal structure, Hirshfeld surface and DFT analysis of bis­(4-oxo-4-phenyl­but-2-en-2-olato-κ2O,O′)copper(II)
Source: Acta Crystallogr E Crystallogr Commun. 2026 Jan 1;82(Pt 1):77–81. doi: 10.1107/S2056989025011089 (PMC12810300; doi:10.1107/S2056989025011089)
Supplement: Supplementary file 1 [file e-82-00077-sup1.cif]

##############################################################################
#                                                                            #
# This CIF contains the data in a paper accepted for publication in          #
# Acta Crystallographica Section E. It conforms to the requirements of       #
# Notes for Authors for Acta Crystallographica Section E, and has been       #
# peer reviewed under the auspices of the IUCr Commission on Journals.       #
#                                                                            #
# Full details of the Crystallographic Information File format               #
# are given in the paper "The Crystallographic Information File (CIF):       #
# a New Standard Archive File for Crystallography" by S. R. Hall, F. H.      #
# Allen and I. D. Brown [Acta Cryst. (1991), A47, 655-685].                  #
#                                                                            #
# The current version of the core CIF dictionary is obtainable from          #
# ftp://ftp.iucr.org/pub/cif_core.dic.                                       #
#                                                                            #
# Software is freely available for graphical display of the structure(s)     #
# in this CIF. For information consult the CIF software page                 #
# http://www.iucr.org/resources/cif/software.                                #
#                                                                            #
# This file may be used for bona fide research purposes within the           #
# scientific community so long as proper attribution is given to the journal # 
# article from which it was obtained.                                        #
#                                                                            #
##############################################################################
data_I
_audit_creation_method
;
Olex2 1.5-beta
(compiled 2025.07.13 svn.rb7424aed for OlexSys, GUI svn.r7314)
;
_journal_date_recd_electronic     2025-10-19
_journal_date_accepted     2025-12-09
_journal_name_full     'Acta Crystallographica, Section E'
_journal_year     2026
_journal_volume     82
_journal_issue      1
_journal_page_first     0
_journal_page_last     0
_journal_paper_category     GM
_journal_paper_doi     10.1107/S2056989025011089
_journal_coeditor_code     DJ2086
_publ_contact_author_name     'Sardor Murodov'
_publ_contact_author_address
;
National University of Uzbekistan named after Mirzo Ulugbek, University Street,
4, Tashkent 100174,
Uzbekistan
Uzbekistan-Japan Innovation Centre of Youth, University Street 2B, Tashkent
100095,
Uzbekistan
;
_publ_contact_author_email     'sardor.08122003@gmail.com'
_publ_contact_author_fax     ?
_publ_contact_author_phone     ?
_publ_section_title
;
Synthesis, crystal structure, Hirshfeld surface and DFT analysis of
bis(4-oxo-4-phenylbut-2-en-2-olato-\k^2^<i>O</i>,<i>O</i>')copper(II)
;
loop_
    _publ_author_name
    _publ_author_footnote
    _publ_author_address
    'Siddikova, Kyzlarkhan' .
;
Karshi State Technical University, 225 Mustaqillik Avenue, Karshi City,
Kashkadarya region,
Uzbekistan
;
    'Murodov, Sardor' .
;
National University of Uzbekistan named after Mirzo Ulugbek, University Street,
4, Tashkent 100174,
Uzbekistan
Uzbekistan-Japan Innovation Centre of Youth, University Street 2B, Tashkent
100095,
Uzbekistan
;
    'Ziyatov, Daminbek' .
;
National University of Uzbekistan named after Mirzo Ulugbek, University Street,
4, Tashkent 100174,
Uzbekistan
Uzbekistan-Japan Innovation Centre of Youth, University Street 2B, Tashkent
100095,
Uzbekistan
;
    'Jabbarova, Dilafruz' .
;
Karshi State Technical University, 225 Mustaqillik Avenue, Karshi City,
Kashkadarya region,
Uzbekistan
;
    'Ashurov, Jamshid' .
;
Institute of Bioorganic Chemistry, Academy of Sciences of Uzbekistan,
Mirzo Ulugbek Street 83, Tashkent 100125,
Uzbekistan
;
    'Daminova, Shakhlo' .
;
National University of Uzbekistan named after Mirzo Ulugbek, University Street,
4, Tashkent 100174,
Uzbekistan
Uzbekistan-Japan Innovation Centre of Youth, University Street 2B, Tashkent
100095,
Uzbekistan
;
_publ_section_synopsis
;
Bis(4-phenylbutan-2-one-\k^2^<i>O</i>,<i>O</i>\\u008242)copper(II)
(<i>P</i>2~1~/<i>n</i>) features an almost ideal square-planar CuO~4~ core and
forms offset chains along [011] consolidated by \p--\p, weak \p--metal and
C---H...O contacts. Hirshfeld analysis shows dominant H...H contacts (54.8%);
DFT (UB3LYP, ECP on Cu) gives HOMO/LUMO = -6.19/-1.83 eV (\D<i>E</i> = 4.36
eV), consistent with mixed MLCT/ligand-centered transitions and high
electronic stability.
;
_chemical_name_systematic
;
Bis(4-oxo-4-phenylbut-2-en-2-olato-\k^2^<i>O</i>,<i>O</i>')copper(II)
;
_chemical_name_common     ?
_chemical_formula_moiety     'C20 H18 Cu O4'
_chemical_formula_sum     'C20 H18 Cu O4'
_chemical_formula_iupac     '[Cu (C10 H9 O2)2]'
_chemical_formula_weight     385.88
_chemical_melting_point     ?
_space_group_crystal_system     monoclinic
_space_group_name_H-M_alt     'P 1 21/n 1'
_space_group_name_Hall     '-P 2yn'
loop_
    _space_group_symop_operation_xyz
    'x, y, z'
    '-x+1/2, y+1/2, -z+1/2'
    '-x, -y, -z'
    'x-1/2, -y-1/2, z-1/2'
_cell_length_a     4.46365(18)
_cell_length_b     10.6100(5)
_cell_length_c     18.4333(7)
_cell_angle_alpha     90
_cell_angle_beta     96.324(4)
_cell_angle_gamma     90
_cell_volume     867.67(6)
_cell_formula_units_Z     2
_cell_measurement_reflns_used     1461
_cell_measurement_theta_min     4.8030
_cell_measurement_theta_max     69.9400
_cell_measurement_temperature     293(2)
_exptl_crystal_description     rhombohedral
_exptl_crystal_colour     'clear yellowish yellow'
_exptl_crystal_size_max     0.43
_exptl_crystal_size_mid     0.25
_exptl_crystal_size_min     0.12
_exptl_crystal_density_diffrn     1.477
_exptl_crystal_density_meas     ?
_exptl_crystal_density_method     ?
_exptl_crystal_F_000     398
_exptl_absorpt_coefficient_mu     1.958
_exptl_absorpt_correction_type     multi-scan
_exptl_absorpt_process_details
;
(CrysAlisPro; Rigaku OD, 2020)
;
_exptl_absorpt_correction_T_min     0.91615
_exptl_absorpt_correction_T_max     1.00000
_diffrn_ambient_temperature     293(2)
_diffrn_source     'micro-focus sealed X-ray tube'
_diffrn_radiation_type     'Cu K\a'
_diffrn_radiation_wavelength     1.54184
_diffrn_radiation_monochromator     mirror
_diffrn_measurement_device_type
                         'XtaLAB Synergy, Single source at home/near, HyPix3000'
_diffrn_measurement_device     'four-circle diffractometer'
_diffrn_measurement_method     '\w scans'
_diffrn_detector     'Hybrid Pixel Array Detector'
_diffrn_detector_area_resol_mean     10.0000
_diffrn_reflns_number     4041
_diffrn_reflns_av_R_equivalents     0.0399
_diffrn_reflns_av_unetI/netI     0.0473
_diffrn_reflns_theta_min     4.816
_diffrn_reflns_theta_max     71.440
_diffrn_reflns_theta_full     67.684
_diffrn_measured_fraction_theta_max     0.981
_diffrn_measured_fraction_theta_full     0.999
_diffrn_reflns_limit_h_min     -5
_diffrn_reflns_limit_h_max     4
_diffrn_reflns_limit_k_min     -12
_diffrn_reflns_limit_k_max     12
_diffrn_reflns_limit_l_min     -21
_diffrn_reflns_limit_l_max     22
_diffrn_radiation_probe     x-ray
_refine_special_details     ?
_reflns_number_total     1660
_reflns_number_gt     1267
_reflns_threshold_expression     'I > 2\s(I)'
_refine_ls_structure_factor_coef     Fsqd
_refine_ls_matrix_type     full
_refine_ls_R_factor_all     0.0564
_refine_ls_R_factor_gt     0.0418
_refine_ls_wR_factor_gt     0.0966
_refine_ls_wR_factor_ref     0.1062
_refine_ls_goodness_of_fit_ref     1.028
_refine_ls_restrained_S_all     1.028
_refine_ls_number_reflns     1660
_refine_ls_number_parameters     151
_refine_ls_number_restraints     0
_refine_ls_hydrogen_treatment     refall
_refine_ls_weighting_scheme     calc
_refine_ls_weighting_details
              'w=1/[\s^2^(Fo^2^)+(0.0436P)^2^+0.2379P] where P=(Fo^2^+2Fc^2^)/3'
_atom_sites_solution_hydrogens     difmap
_atom_sites_solution_primary     dual
_atom_sites_solution_secondary     ?
_refine_ls_shift/su_max     0.007
_refine_ls_shift/su_mean     0.001
_refine_diff_density_max     0.237
_refine_diff_density_min     -0.369
_refine_ls_extinction_method     none
_refine_ls_extinction_coef     .
loop_
    _atom_type_symbol
    _atom_type_description
    _atom_type_scat_dispersion_real
    _atom_type_scat_dispersion_imag
    _atom_type_scat_source
    'C' 'C' 0.0181 0.0091
                         'International Tables Vol C Tables 4.2.6.8 and 6.1.1.4'
    'H' 'H' 0.0000 0.0000
                         'International Tables Vol C Tables 4.2.6.8 and 6.1.1.4'
    'Cu' 'Cu' -1.9646 0.5888
                         'International Tables Vol C Tables 4.2.6.8 and 6.1.1.4'
    'O' 'O' 0.0492 0.0322
                         'International Tables Vol C Tables 4.2.6.8 and 6.1.1.4'
_computing_data_collection
;
CrysAlisPro 1.171.40.84a (Rigaku OD, 2020)
;
_computing_cell_refinement
;
CrysAlisPro 1.171.40.84a (Rigaku OD, 2020)
;
_computing_data_reduction
;
CrysAlisPro 1.171.40.84a (Rigaku OD, 2020)
;
_computing_structure_solution
;
<i>SHELXT</i>  (Sheldrick, 2015a)
;
_computing_structure_refinement
;
<i>SHELXL2018/3</i> (Sheldrick, 2015b)
;
_computing_molecular_graphics
;
Olex2 1.5-beta (Dolomanov <i>et al.</i>,  2009)
;
_computing_publication_material
;
Olex2 1.5-beta (Dolomanov <i>et al.</i>,  2009)
;
loop_
    _atom_site_type_symbol
    _atom_site_label
    _atom_site_fract_x
    _atom_site_fract_y
    _atom_site_fract_z
    _atom_site_U_iso_or_equiv
    _atom_site_adp_type
    _atom_site_calc_flag
    _atom_site_occupancy
    _atom_site_disorder_assembly
    _atom_site_disorder_group
    Cu Cu1 1.000000 0.500000 0.500000 0.0418(2) Uani d 1 . .
    O O2 0.8393(4) 0.49090(18) 0.59213(10) 0.0442(5) Uani d 1 . .
    O O1 0.7796(4) 0.65046(19) 0.47100(10) 0.0466(5) Uani d 1 . .
    C C4 0.6400(6) 0.5632(3) 0.61438(14) 0.0400(6) Uani d 1 . .
    C C2 0.5798(6) 0.7017(3) 0.50565(14) 0.0427(7) Uani d 1 . .
    C C3 0.5024(7) 0.6610(3) 0.57305(15) 0.0445(7) Uani d 1 . .
    C C1 0.4233(10) 0.8132(4) 0.4694(2) 0.0614(10) Uani d 1 . .
    C C8 0.4508(9) 0.4909(4) 0.83225(19) 0.0661(10) Uani d 1 . .
    C C5 0.5642(6) 0.5375(3) 0.69003(15) 0.0425(6) Uani d 1 . .
    C C10 0.4113(8) 0.6245(4) 0.72828(18) 0.0591(9) Uani d 1 . .
    C C7 0.6015(9) 0.4038(4) 0.7954(2) 0.0662(10) Uani d 1 . .
    C C6 0.6607(8) 0.4277(4) 0.72467(18) 0.0580(8) Uani d 1 . .
    C C9 0.3552(9) 0.6004(4) 0.7991(2) 0.0734(11) Uani d 1 . .
    H H8 0.431(8) 0.473(3) 0.875(2) 0.069(11) Uiso d 1 . .
    H H3 0.350(6) 0.704(3) 0.5899(14) 0.045(8) Uiso d 1 . .
    H H1A 0.294(11) 0.844(5) 0.495(3) 0.125(19) Uiso d 1 . .
    H H9 0.258(9) 0.661(4) 0.826(2) 0.092(13) Uiso d 1 . .
    H H6 0.749(7) 0.369(3) 0.6988(18) 0.067(10) Uiso d 1 . .
    H H1B 0.555(10) 0.862(5) 0.456(3) 0.119(19) Uiso d 1 . .
    H H1C 0.306(15) 0.786(6) 0.427(4) 0.19(3) Uiso d 1 . .
    H H7 0.667(8) 0.332(4) 0.8167(19) 0.075(12) Uiso d 1 . .
    H H10 0.350(8) 0.700(4) 0.7066(18) 0.076(12) Uiso d 1 . .
loop_
    _atom_site_aniso_label
    _atom_site_aniso_U_11
    _atom_site_aniso_U_22
    _atom_site_aniso_U_33
    _atom_site_aniso_U_12
    _atom_site_aniso_U_13
    _atom_site_aniso_U_23
    Cu1 0.0430(3) 0.0454(4) 0.0387(3) 0.0051(3) 0.0118(2) -0.0004(3)
    O2 0.0472(11) 0.0483(12) 0.0385(10) 0.0081(9) 0.0105(8) 0.0009(9)
    O1 0.0489(11) 0.0476(11) 0.0458(11) 0.0055(10) 0.0160(9) 0.0032(10)
    C4 0.0424(14) 0.0419(15) 0.0363(14) -0.0031(12) 0.0069(11) -0.0064(12)
    C2 0.0454(15) 0.0404(15) 0.0428(15) -0.0025(12) 0.0066(13) -0.0005(13)
    C3 0.0480(15) 0.0460(16) 0.0414(15) 0.0072(13) 0.0128(12) -0.0039(14)
    C1 0.069(2) 0.049(2) 0.070(2) 0.0142(18) 0.026(2) 0.0156(19)
    C8 0.078(2) 0.084(3) 0.0392(17) -0.007(2) 0.0203(16) 0.004(2)
    C5 0.0436(14) 0.0480(16) 0.0365(14) -0.0040(12) 0.0067(11) -0.0048(13)
    C10 0.073(2) 0.058(2) 0.0492(18) 0.0118(18) 0.0221(16) 0.0006(17)
    C7 0.082(3) 0.063(2) 0.055(2) 0.003(2) 0.0131(18) 0.015(2)
    C6 0.073(2) 0.057(2) 0.0466(18) 0.0082(18) 0.0154(16) 0.0014(16)
    C9 0.096(3) 0.078(3) 0.053(2) 0.015(2) 0.036(2) -0.002(2)
_geom_special_details
;
 All esds (except the esd in the dihedral angle between two l.s. planes)
 are estimated using the full covariance matrix.  The cell esds are taken
 into account individually in the estimation of esds in distances, angles
 and torsion angles; correlations between esds in cell parameters are only
 used when they are defined by crystal symmetry.  An approximate (isotropic)
 treatment of cell esds is used for estimating esds involving l.s. planes.
;
loop_
    _geom_bond_atom_site_label_1
    _geom_bond_atom_site_label_2
    _geom_bond_site_symmetry_2
    _geom_bond_distance
    _geom_bond_publ_flag
    Cu1 O2 3_766 1.9173(18) yes
    Cu1 O2 . 1.9173(18) yes
    Cu1 O1 3_766 1.920(2) yes
    Cu1 O1 . 1.920(2) yes
    O2 C4 . 1.276(3) ?
    O1 C2 . 1.275(3) ?
    C4 C3 . 1.390(4) ?
    C4 C5 . 1.496(4) ?
    C2 C3 . 1.394(4) ?
    C2 C1 . 1.494(5) ?
    C3 H3 . 0.90(3) ?
    C1 H1A . 0.85(5) ?
    C1 H1B . 0.84(5) ?
    C1 H1C . 0.94(7) ?
    C8 C7 . 1.367(5) ?
    C8 C9 . 1.359(5) ?
    C8 H8 . 0.82(4) ?
    C5 C10 . 1.386(4) ?
    C5 C6 . 1.375(5) ?
    C10 C9 . 1.380(5) ?
    C10 H10 . 0.92(4) ?
    C7 C6 . 1.382(5) ?
    C7 H7 . 0.89(4) ?
    C6 H6 . 0.90(3) ?
    C9 H9 . 0.94(4) ?
loop_
    _geom_contact_atom_site_label_1
    _geom_contact_atom_site_label_2
    _geom_contact_distance
    _geom_contact_site_symmetry_1
    _geom_contact_site_symmetry_2
    _geom_contact_publ_flag
    Cg1 Cg2 3.12930(10)
                      . 1_4555 no
    Cg2 Cg1 3.12930(10)
                      . 3_666 no
    Cu Cg1 3.390(2) ? 1_455 no
    Cu Cg2 3.390(2) . 1_655 no
loop_
    _geom_angle_atom_site_label_1
    _geom_angle_atom_site_label_2
    _geom_angle_atom_site_label_3
    _geom_angle_site_symmetry_1
    _geom_angle_site_symmetry_3
    _geom_angle
    _geom_angle_publ_flag
    O2 Cu1 O2 3_766 . 180.0 ?
    O2 Cu1 O1 . . 93.34(7) yes
    O2 Cu1 O1 3_766 3_766 93.34(7) yes
    O2 Cu1 O1 3_766 . 86.66(7) ?
    O2 Cu1 O1 . 3_766 86.66(7) ?
    O1 Cu1 O1 . 3_766 180.00(7) ?
    C4 O2 Cu1 . . 126.63(18) ?
    C2 O1 Cu1 . . 125.48(18) ?
    O2 C4 C3 . . 123.7(2) ?
    O2 C4 C5 . . 115.3(2) ?
    C3 C4 C5 . . 121.0(2) ?
    O1 C2 C3 . . 124.8(3) ?
    O1 C2 C1 . . 115.6(3) ?
    C3 C2 C1 . . 119.7(3) ?
    C4 C3 C2 . . 125.6(3) ?
    C4 C3 H3 . . 119.6(18) ?
    C2 C3 H3 . . 114.8(18) ?
    C2 C1 H1A . . 112(3) ?
    C2 C1 H1B . . 108(3) ?
    C2 C1 H1C . . 109(4) ?
    H1A C1 H1B . . 118(5) ?
    H1A C1 H1C . . 103(5) ?
    H1B C1 H1C . . 106(5) ?
    C7 C8 H8 . . 116(3) ?
    C9 C8 C7 . . 120.2(3) ?
    C9 C8 H8 . . 124(3) ?
    C10 C5 C4 . . 121.9(3) ?
    C6 C5 C4 . . 119.7(3) ?
    C6 C5 C10 . . 118.4(3) ?
    C5 C10 H10 . . 120(2) ?
    C9 C10 C5 . . 120.6(4) ?
    C9 C10 H10 . . 120(2) ?
    C8 C7 C6 . . 120.0(4) ?
    C8 C7 H7 . . 121(2) ?
    C6 C7 H7 . . 119(2) ?
    C5 C6 C7 . . 120.8(3) ?
    C5 C6 H6 . . 118(2) ?
    C7 C6 H6 . . 121(2) ?
    C8 C9 C10 . . 120.2(3) ?
    C8 C9 H9 . . 119(2) ?
    C10 C9 H9 . . 121(2) ?
loop_
    _geom_torsion_atom_site_label_1
    _geom_torsion_atom_site_label_2
    _geom_torsion_atom_site_label_3
    _geom_torsion_atom_site_label_4
    _geom_torsion_site_symmetry_1
    _geom_torsion_site_symmetry_2
    _geom_torsion_site_symmetry_3
    _geom_torsion_site_symmetry_4
    _geom_torsion
    _geom_torsion_publ_flag
    Cu1 O2 C4 C3 . . . . 1.2(4) ?
    Cu1 O2 C4 C5 . . . . -177.83(17) ?
    Cu1 O1 C2 C3 . . . . 4.4(4) ?
    Cu1 O1 C2 C1 . . . . -175.7(3) ?
    O2 C4 C3 C2 . . . . -6.4(5) ?
    O2 C4 C5 C10 . . . . 163.9(3) ?
    O2 C4 C5 C6 . . . . -12.7(4) ?
    O1 C2 C3 C4 . . . . 3.4(5) ?
    C4 C5 C10 C9 . . . . -177.3(3) ?
    C4 C5 C6 C7 . . . . 178.0(3) ?
    C3 C4 C5 C10 . . . . -15.1(4) ?
    C3 C4 C5 C6 . . . . 168.3(3) ?
    C1 C2 C3 C4 . . . . -176.5(3) ?
    C8 C7 C6 C5 . . . . -1.4(6) ?
    C5 C4 C3 C2 . . . . 172.5(3) ?
    C5 C10 C9 C8 . . . . 0.3(6) ?
    C10 C5 C6 C7 . . . . 1.2(5) ?
    C7 C8 C9 C10 . . . . -0.4(6) ?
    C6 C5 C10 C9 . . . . -0.7(5) ?
    C9 C8 C7 C6 . . . . 0.9(6) ?
loop_
    _geom_hbond_atom_site_label_d
    _geom_hbond_atom_site_label_h
    _geom_hbond_atom_site_label_a
    _geom_hbond_site_symmetry_d
    _geom_hbond_site_symmetry_h
    _geom_hbond_site_symmetry_a
    _geom_hbond_distance_dh
    _geom_hbond_distance_ha
    _geom_hbond_distance_da
    _geom_hbond_angle_dha
    _geom_hbond_publ_flag
    C6 H6 O2 ? ? ? 0.90(3) 2.42(3) 2.736(4) 101(2) yes
_shelx_space_group_comment
;
The symmetry employed for this shelxl refinement is uniquely defined
by the following loop, which should always be used as a source of
symmetry information in preference to the above space-group names.
They are only intended as comments.
;
_shelx_estimated_absorpt_T_min     ?
_shelx_estimated_absorpt_T_max     ?
_shelx_hkl_file
;
   0   0   1 1.92544 5.63911  11
   0   0  -2 53682.6 1664.44  10
   0   0   2 50704.4 1671.91  33
   0   0   2 53230.0 1664.09  34
   0   0   3-7.56433 24.9918  33
   0   0  -3-4.26748 17.6745  18
   0   0   3 6.31267 25.5438  34
   0   0  -4 212454. 6741.84   1
   0   0   4 219898. 6727.64  33
   0   0  -4 214835. 6666.34  18
   0   0  -5-74.9283 54.5603   1
   0   0   5 51.8245 45.7634  33
   0   0  -5-7.25612 25.6329  18
   0   0   6 52838.8 1765.03  33
   0   0  -6 51322.0 1787.19   1
   0   0  -6 49856.8 1671.44  18
   0   0   7 19.1239 50.6593  33
   0   0  -7-22.1219 61.7708   1
   0   0  -8 8149.07 479.961   1
   0   0   8 7653.64 451.094  33
   0   0  -9-91.3012 89.1321   1
   0   0   9 26.3584 57.0176  33
   0   0 -10 137135. 4645.78   1
   0   0 -11 40.1505 79.2846   1
   0   0  12 10340.9 699.993  14
   0   0 -12 11311.1 735.909   1
   0   0 -13 153.010 127.383   1
   0   0  13-61.9164 133.921  27
   0   0  13 116.423 89.0315  21
   0   0  13 145.624 121.234  14
   0   0  14 6343.42 639.385  27
   0   0  14 6457.64 582.604  14
   0   0  14 5635.37 587.652  21
   0   0  15 73.5891 112.553  27
   0   0  15-69.2759 136.786  21
   0   0  16 926.734 274.236  27
   0   0  17-78.2193 138.156  27
   0   0  18 3033.98 468.432  27
   0   0  19-67.1594 187.540  24
   0   0  20 935.281 226.797  24
   0   0  21-47.5772 93.9500  24
   0   0  22 777.184 163.817  24
   0   1   0 2.49427 9.84989  29
   0   1  -1 293618. 8398.96  18
   0   1  -1 279780. 8384.52  29
   0  -1   1 296579. 8396.96  11
   0   1  -1 293010. 8382.56   1
   0   1   1 248223. 8390.69  32
   0   1   1 238507. 8378.26  19
   0  -1   2 3682.93 166.811  11
   0   1  -2 3185.83 183.626  10
   0   1  -2 3285.88 156.029  18
   0   1  -3 88762.1 2988.44  10
   0   1  -3 96253.0 2940.46  18
   0  -1   3 95355.8 2956.77  11
   0   1  -3 94073.0 2973.07   1
   0  -1  -3 92134.9 2887.62  13
   0   1   3 95985.4 2983.38  33
   0   1  -4 7015.77 359.234  10
   0   1  -4 7846.71 321.095  18
   0   1   4 7010.97 351.458  33
   0  -1  -4 8337.15 369.011   1
   0  -1   4 7389.31 333.109  11
   0   1  -4 7552.72 356.389   1
   0  -1  -5 1600.61 156.162   1
   0  -1   5 1633.22 139.660  11
   0   1  -5 1689.45 127.542  18
   0   1  -5 1775.15 162.502  10
   0   1  -5 1548.41 154.591   1
   0  -1   5 1560.71 137.237  34
   0   1   5 1882.73 165.220  33
   0  -1  -6 12760.2 577.249   1
   0   1  -6 12363.9 576.680   1
   0   1   6 12247.3 565.680  33
   0  -1   6 11719.0 531.245  33
   0   1  -6 11758.5 497.658  18
   0  -1   6 12476.8 527.114  34
   0   1  -6 12404.3 559.820  10
   0   1   7 3715.58 288.015  33
   0   1  -7 3785.38 232.898  18
   0  -1   7 3779.91 266.224  33
   0  -1  -7 3810.59 291.362   1
   0   1  -7 4147.91 307.035   1
   0   1  -8 27883.0 1035.24  18
   0  -1   8 27225.8 1098.61  33
   0   1  -8 27902.2 1150.17   1
   0  -1  -8 29202.3 1162.15   1
   0   1  -9 110354. 3753.39   1
   0  -1  -9 110200. 3750.90   1
   0   1 -10 7596.21 528.092   1
   0  -1 -10 7614.16 524.252   1
   0   1 -11 22413.6 1102.97   1
   0  -1 -11 22688.0 1108.77   1
   0   1  12 2885.73 355.088  14
   0   1 -12 2830.79 350.146   1
   0   1  12 2430.80 361.861  27
   0  -1  12 2780.55 380.319  27
   0  -1 -12 2943.85 356.577   1
   0   1  13 18226.4 1091.20  21
   0   1  13 19792.3 1152.58  27
   0   1  13 18064.0 1031.29  14
   0  -1  13 16911.0 1059.59  21
   0  -1  13 17762.2 1105.91  27
   0   1  14 135.540 133.841  27
   0   1  14 63.5197 97.1925  21
   0  -1  14 136.603 159.594  27
   0   1  14 55.0541 128.652  14
   0  -1  14 128.554 113.552  21
   0  -1  15 1249.20 297.224  21
   0  -1  15 2205.76 392.058  27
   0   1  15 1458.23 318.509  27
   0   1  15 1233.74 293.628  21
   0   1  16 76.2602 134.683  27
   0  -1  16-76.9443 151.929  27
   0   1  17 7386.32 724.919  27
   0  -1  17 5359.17 634.914  27
   0   1  18 1039.99 280.612  27
   0  -1  18 1350.40 312.794  27
   0   1  19 326.446 182.348  24
   0  -1  19 66.3010 101.476  24
   0   1  20 451.896 173.472  24
   0  -1  20 574.262 196.995  24
   0  -1  21 2785.68 355.071  24
   0   1  21 2600.21 334.980  24
   0   1  22 266.904 97.8969  24
   0  -1  22 136.203 95.2753  24
   0   2   0 210627. 6507.31  29
   0  -2  -1 14928.1 477.726   1
   0  -2   1 14958.5 527.183  11
   0   2   1 14851.7 540.329  32
   0   2  -1 14422.3 512.657  29
   0   2   1 14184.5 480.056  21
   0   2   2 13527.1 561.902  32
   0   2  -2 15934.8 548.645  29
   0   2   2 14991.0 544.617  19
   0   2  -2 17059.4 545.260   1
   0  -2  -2 14800.4 533.287   1
   0  -2   2 15061.9 565.586  11
   0   2  -3 7311.15 381.681  10
   0   2  -3 8093.59 335.322   1
   0   2   3 6539.44 306.078  19
   0   2  -3 7658.87 317.512  29
   0   2  -3 7667.36 329.873  18
   0  -2  -3 7032.54 315.418   1
   0  -2   3 7331.48 330.798  11
   0   2  -4 932.903 115.082   1
   0  -2   4 960.002 106.913  11
   0  -2  -4 1101.62 112.383   1
   0   2  -4 1064.05 106.092  18
   0   2  -4 990.639 134.720  10
   0   2  -5 109.384 49.3146  18
   0   2  -5 150.727 66.6459   1
   0  -2  -5 90.1035 56.3768   1
   0   2  -5 77.9464 64.4850  10
   0  -2   5 182.923 62.2307  11
   0  -2  -6 12071.6 569.923   1
   0   2  -6 12378.7 534.438  18
   0  -2   6 11756.3 549.166  11
   0   2  -6 13006.1 617.281  10
   0   2  -6 12492.8 580.921   1
   0  -2  -7 3628.18 291.520   1
   0   2  -7 4438.18 326.124  10
   0   2  -7 3978.52 257.125  18
   0   2  -7 3551.25 285.121   1
   0  -2  -8 9430.12 544.952   1
   0   2  -8 9587.60 483.471  18
   0   2  -8 10351.1 559.860   1
   0  -2  -9 4387.23 366.818   1
   0   2  -9 4597.88 316.133  18
   0   2  -9 5425.21 408.506   1
   0   2 -10 58164.9 2186.93   1
   0  -2 -10 57420.2 2182.52   1
   0  -2 -11 678.996 174.036   1
   0   2 -11 688.643 176.474   1
   0  -2  12 15071.0 947.188  27
   0   2 -12 14117.1 892.399   2
   0   2  12 12391.6 823.464  14
   0   2  12 14173.6 920.401  27
   0  -2 -12 15494.3 874.417   1
   0   2 -12 15177.3 872.187   1
   0   2  12 13776.3 880.540  21
   0  -2  12 14430.1 911.039  21
   0   2  13 61.2486 108.165  27
   0  -2  13-58.6228 73.2056  21
   0  -2  13 124.143 134.254  27
   0   2  13 57.0834 100.809  21
   0   2 -13-56.4160 131.799   2
   0   2  14 2406.81 402.537  27
   0   2  14 2441.52 373.716  21
   0   2 -14 3170.06 429.963   2
   0  -2  14 2171.24 371.517  27
   0  -2  14 1921.81 342.344  21
   0  -2  15 217.480 157.227  27
   0  -2  15 412.281 172.007  21
   0   2  15 428.084 199.563  27
   0   2 -15 375.691 161.022  29
   0   2 -15 964.619 266.595   2
   0   2  15 268.256 178.034  21
   0  -2  16 2705.95 460.522  27
   0   2  16 3399.77 493.648  27
   0   2 -16 3483.56 477.899   2
   0  -2  17 750.322 249.039  27
   0   2  17 810.751 261.412  27
   0   2 -18 4233.56 472.728   3
   0   2  19 242.596 169.550  24
   0  -2  19 187.595 156.390  24
   0   2 -19 386.233 165.312   3
   0  -2  20 2343.09 350.480  24
   0   2  20 2575.95 351.583  24
   0   2  21 40.5061 71.5551  24
   0  -2  21 84.0312 90.8923  24
   0   2  22 1205.29 179.261  24
   0  -2  22 1346.90 197.329  24
   0   3   0-15.6199 39.6179  29
   0   3   0-11.2295 32.8893  32
   0  -3   1 25243.7 903.583  11
   0   3   1 27208.9 946.194  32
   0   3  -1 26105.7 899.739  29
   0  -3   2 7647.36 349.895  11
   0   3  -2 7785.88 332.628  29
   0   3   2 7726.94 364.454  32
   0   3   2 7607.74 338.066  19
   0   3  -3 5398.22 363.818  10
   0   3  -3 6298.14 293.992  29
   0   3   3 6003.16 293.038  19
   0  -3   3 6434.90 317.797  11
   0   3  -4 1298.52 177.035  10
   0  -3   4 966.666 116.847  11
   0   3  -4 993.549 105.792  29
   0  -3   5 7212.27 390.258  11
   0   3  -5 7591.70 370.606  29
   0   3  -5 7482.84 460.846  10
   0   3  -6 2776.71 272.952  10
   0   3  -6 2481.17 197.320  29
   0  -3   6 2105.57 204.505  11
   0  -3   7 6186.37 395.783  11
   0   3  -7 6737.75 462.492  10
   0   3  -7 7075.51 388.729  29
   0   3  -8 87.0622 69.2989  29
   0   3  -8-33.4585 78.1690  10
   0   3  -9 34823.1 1358.43  29
   0   3 -10 28.6651 50.6301  29
   0   3 -11 26425.4 1287.17   7
   0   3 -11 27219.0 1340.92   2
   0   3 -11 28302.0 1192.24  29
   0   3  11 24304.6 1284.30  25
   0   3 -12 197.052 130.823   7
   0   3 -12 336.575 171.833   2
   0   3 -12 399.047 139.931  29
   0   3 -13 550.042 216.799   2
   0   3 -13 642.033 163.615  29
   0   3 -13 795.412 215.515   7
   0   3 -14 1634.91 325.372   2
   0   3 -15 7235.76 696.348   2
   0   3 -16 344.887 211.252   2
   0   3 -17 869.728 265.524   2
   0   3 -18 164.646 153.312   3
   0   3 -18 123.524 172.515   2
   0   3 -19 2656.98 361.012   3
   0   3 -20-39.6988 110.857   3
   0   3 -21 4169.80 355.280   3
   0   4   0 8734.89 427.775  32
   0   4   1 1531.79 156.857  32
   0   4  -1 2027.63 174.263  32
   0   4   2 55943.8 1903.87  32
   0  -4   2 51694.9 1850.82  11
   0   4   2 58264.1 1855.54  19
   0  -4   3 123.763 53.0991  11
   0   4  -3 237.043 101.474  10
   0   4  -4 2581.56 265.336  10
   0  -4   4 1892.27 184.771  11
   0  -4   5 14929.2 667.963  11
   0   4  -5 14367.1 761.432  10
   0   4  -6 28394.9 1240.59  10
   0  -4   6 27511.7 1112.14  11
   0   4  -7 74.5847 87.1411  10
   0  -4   7 51.9767 60.7410  11
   0   4  -8 22457.0 1097.73  10
   0   4  -9-43.7326 86.3580  10
   0   4  10 20161.9 1047.97  30
   0   4 -10 21459.0 1086.78   8
   0   4 -10 22147.2 1125.96   7
   0   4 -10 20353.3 1122.94   2
   0   4  11 2672.32 367.637  25
   0   4 -11 2597.38 360.661   7
   0   4 -11 2787.71 390.046   2
   0   4  12 34568.1 1674.64  25
   0   4 -12 35254.1 1671.52   7
   0   4 -12 36890.7 1743.34   2
   0   4 -13 262.074 183.100   2
   0   4 -13 234.104 146.361   7
   0   4 -14 2209.07 400.386   2
   0   4 -14 2072.94 354.932   7
   0   4 -15 4875.44 547.394   7
   0   4 -15 5172.09 590.188   2
   0   4 -16 5309.72 569.221   7
   0   4 -16 6533.69 662.996   2
   0   4 -17 200.461 177.113   2
   0   4 -18 3176.41 411.033   3
   0   4 -19 228.103 139.718   3
   0   4 -20 3490.77 358.107   3
   0   4 -21 214.567 91.9576   3
   0   5   0 741.568 143.055  32
   0   5   1 61675.3 2118.79  32
   0   5  -1 59390.9 2109.17  32
   0   5   2 4143.04 311.676  32
   0   5  -2 4607.37 312.938  32
   0   5  -2 4250.42 360.402  10
   0   5  -3 30542.2 1139.20  32
   0   5  -3 26760.1 1227.73  10
   0  -5   4 234.831 84.6236  11
   0   5  -4 252.690 115.163  10
   0   5  -5 23841.7 1087.54  10
   0  -5   5 19920.4 904.035  11
   0   5  -6 459.292 147.996  10
   0  -5   6 378.382 107.447  11
   0   5  -7 5663.73 486.964  10
   0  -5   7 4312.19 366.112  11
   0   5  -8 15924.0 938.571  10
   0   5  -9 26534.6 1345.31   7
   0   5   9 31940.3 1415.78  25
   0   5  -9 28085.0 1352.85   8
   0   5  -9 30753.9 1430.84  10
   0   5  -9 27828.8 1379.72   2
   0   5   9 26354.4 1290.23  30
   0   5 -10 2162.70 323.081   8
   0   5 -10 2202.55 336.376   7
   0   5  10 1726.16 281.796  30
   0   5 -10 2332.12 348.692   2
   0   5  10 1833.67 302.549  25
   0   5  11 43064.5 1895.49  25
   0   5 -11 42216.2 1919.40   2
   0   5 -11 41821.4 1885.69   7
   0   5 -11 39282.5 1832.12   8
   0   5 -12 13929.8 935.355   7
   0   5 -12 13733.1 961.671   2
   0   5 -12 13371.2 897.923   8
   0   5  12 13234.2 928.985  25
   0   5 -13 5932.99 601.078   7
   0   5 -13 5773.61 621.018   2
   0   5 -14 1354.38 320.699   7
   0   5 -14 1845.16 357.727   2
   0   5 -15 18990.7 1227.76   2
   0   5 -15 20635.9 1210.55   7
   0   5 -16 60.8887 131.696   7
   0   5 -16-68.6558 171.468   2
   0   5 -17 166.072 146.675   7
   0   5 -17 54.2927 126.877   3
   0   5 -18-47.6375 118.984   7
   0   5 -18-48.0944 104.034   3
   0   5 -19 2288.82 300.638   3
   0   5 -20-31.1401 95.2561   3
   0   6   0 70112.5 2480.28  32
   0   6   1 197.814 117.061  32
   0   6  -1 27.0929 71.8046  32
   0   6   2 102823. 3525.37  32
   0   6  -2 102149. 3628.83  10
   0   6  -2 105050. 3515.37  32
   0   6  -3 3725.69 388.954  10
   0   6  -3 3373.09 298.883  32
   0   6  -4 12925.5 666.461  32
   0   6  -4 12763.5 787.839  10
   0   6  -5 46.4775 82.0915  10
   0   6  -6 18083.1 977.569   8
   0   6  -6 17400.1 1004.71  10
   0   6   7 5619.27 474.433  23
   0   6  -7 7853.43 591.382   7
   0   6  -7 6513.29 551.029   8
   0   6  -7 6660.87 587.094  10
   0   6   8 5014.17 455.466  23
   0   6   8 4838.36 469.937  30
   0   6  -8 6886.84 574.273   7
   0   6  -8 6076.70 547.005   8
   0   6  -8 5962.62 566.052  10
   0   6  -9 967.537 238.766   7
   0   6  -9 756.377 209.598   8
   0   6   9 878.812 205.892  30
   0   6  10 4391.96 488.219  25
   0   6 -10 3601.33 445.620   8
   0   6  10 3752.75 424.884  30
   0   6 -10 4677.41 509.439   7
   0   6 -10 3944.21 476.193   2
   0   6  11 5091.83 547.433  25
   0   6 -11 5583.22 575.090   7
   0   6 -11 5179.85 570.270   2
   0   6 -11 5072.38 542.969   8
   0   6 -12 24394.1 1352.94   7
   0   6  12 22569.6 1308.89  25
   0   6 -12 23317.4 1343.90   2
   0   6 -12 23571.8 1308.39   8
   0   6 -13 368.262 187.911   8
   0   6 -13 65.4966 141.889   7
   0   6 -14 1392.83 339.564   2
   0   6 -14 1564.93 333.551   7
   0   6 -14 1314.29 282.444   8
   0   6 -15 565.061 215.407   7
   0   6 -16 840.568 218.198   3
   0   6 -16 348.439 170.857   7
   0   6 -17 470.975 177.461   3
   0   6 -17 870.238 226.805   7
   0   6 -18 42.7264 99.8253   7
   0   6 -18 40.0840 100.118   3
   0   6 -19-32.5163 99.4621   7
   0   6 -19 31.9280 97.6627   3
   0   7   0 96.9045 106.802  22
   0   7   0 174.087 102.051  32
   0   7  -1 25548.4 1164.15  32
   0   7   1 26125.4 1179.73  32
   0   7   1 27171.0 1174.39  22
   0   7   2 634.194 146.032  22
   0   7  -2 817.637 163.464  32
   0   7   3 24116.8 1101.89  22
   0   7  -3 24333.4 1112.93  32
   0   7   4 2577.02 296.362  22
   0   7  -4 2222.50 268.531  32
   0   7   4 2582.09 308.333  23
   0   7  -4 2439.79 349.858  10
   0   7   5 4951.19 429.510  22
   0   7   5 5625.94 482.949  23
   0   7  -5 6631.84 586.079  10
   0   7  -5 6187.48 535.038   8
   0   7   6 251.728 117.558  23
   0   7  -6 459.687 203.187  10
   0   7  -6 356.060 149.285   8
   0   7  -7 433.566 172.915   8
   0   7  -7 666.378 220.844  10
   0   7   7 261.643 116.070  23
   0   7   8 90.2758 89.1225  23
   0   7  -8 190.750 148.543  10
   0   7  -8-57.3148 133.899   8
   0   7  -9 3371.04 435.069   8
   0   7  -9 2718.69 393.137   7
   0   7 -10 4215.73 493.324   7
   0   7  10 2741.66 376.790  30
   0   7 -10 3557.81 459.362   8
   0   7 -11 5261.06 571.867   7
   0   7 -11 5350.32 582.625   8
   0   7 -12 322.881 189.120   7
   0   7 -12-63.6608 158.997   8
   0   7 -13 1797.39 334.725   8
   0   7 -13 2631.12 413.748   7
   0   7 -14 1789.91 334.065   7
   0   7 -14 1051.69 276.095   8
   0   7 -15 1004.28 249.489   8
   0   7 -15 1378.38 297.813   7
   0   7 -16-51.4112 120.117   7
   0   7 -17 218.342 122.211   7
   0   7 -17 327.811 132.861   3
   0   7 -18 406.484 131.089   3
   0   7 -18 241.652 122.319   7
   0   8   0 5608.65 464.807  22
   0   8   1 352.743 120.587  22
   0   8  -1 374.843 133.233  32
   0   8  -1 612.037 155.328  22
   0   8  -2 3150.23 354.803  32
   0   8  -2 3436.09 352.231  22
   0   8   2 3571.52 370.333  22
   0   8  -3 1240.80 224.767  32
   0   8   3 1429.73 245.591  23
   0   8   3 845.189 191.138  22
   0   8   4 4134.14 423.542  23
   0   8   4 3956.53 399.049  22
   0   8   5-46.2470 81.6721  23
   0   8   5 41.2251 89.1657  22
   0   8  -6 2311.89 355.531   8
   0   8  -6 2806.06 419.724  10
   0   8   6 2028.45 299.909  23
   0   8   7 191.768 119.739  23
   0   8  -7-59.1741 116.840   8
   0   8  -8 2461.58 383.922   8
   0   8  -9 2338.90 377.093   8
   0   8 -10 3770.96 482.164   8
   0   8 -10 3612.91 461.987   7
   0   8 -11 443.756 209.866   8
   0   8 -11 425.273 208.191   7
   0   8 -12 5579.01 580.128   7
   0   8 -12 5893.54 592.459   8
   0   8 -13 1263.89 294.210   7
   0   8 -13 1386.65 295.856   8
   0   8 -14 1941.13 328.976   8
   0   8 -14 1707.38 299.394   7
   0   8 -15 47.7665 119.306   7
   0   8 -16 122.442 124.898   7
   0   8 -17 293.550 115.551   7
   0   9   0 87.1941 94.3336  22
   0   9  -1 2191.36 299.212  22
   0   9   1 2246.73 308.848  22
   0   9   2-49.2094 75.2628  23
   0   9   2 44.4633 78.5239  22
   0   9  -2-42.2654 74.6426  22
   0   9   3 11875.5 761.911  23
   0   9   3 8897.90 660.054  22
   0   9   4 1829.10 294.898  23
   0   9   5 1780.09 297.903  23
   0   9   6 986.999 219.959  23
   0   9   7 5320.44 508.918  23
   0   9  -7 5820.74 575.512   8
   0   9  -8 241.858 151.191   8
   0   9  -9 5207.43 557.866   8
   0   9 -10-59.4993 128.704   8
   0   9 -11 3544.85 438.984   8
   0  -9  12 631.672 233.428  31
   0   9 -12 936.943 223.638   7
   0   9 -12 1068.85 242.108   8
   0   9 -13 3690.45 410.878   7
   0  -9  13 3939.73 484.807  31
   0  -9  14 51.1407 100.975  31
   0   9 -14-40.3911 100.877   7
   0   9 -15 511.449 148.321   7
   0   9 -16 187.194 97.5276   7
   0  10   0 4721.24 450.941  22
   0  10  -1 87.5480 77.3320  22
   0  10   1 50.1132 98.9669  23
   0  10   1 44.9694 112.330  22
   0  10   2 2188.93 322.009  23
   0  10  -2 2562.47 321.564  22
   0  10   3 5169.59 496.086  23
   0  10   4 4900.52 481.346  23
   0 -10   5 155.463 153.493  31
   0  10   5 47.6040 84.0978  23
   0  10   6 3001.09 362.225  23
   0 -10   6 2903.10 463.264  31
   0 -10   7-78.0124 137.790  31
   0 -10   8 1600.89 349.235  31
   0  10  -8 2664.13 365.977   8
   0  10  -9 50.9543 119.053   8
   0 -10   9 73.0007 144.148  31
   0  10 -10 4369.76 458.165   8
   0 -10  10 3610.60 489.317  31
   0 -10  11-185.552 122.253  31
   0 -10  12 2807.09 393.764  31
   0 -10  13 134.142 118.518  31
   0 -10  14 1253.57 210.779  31
   0  11   0 134.685 104.964  23
   0  11  -1 1125.45 218.911  23
   0  11   1 533.730 163.520  23
   0  11   2 525.159 160.136  23
   0  11   3 2691.23 334.746  23
   0  11   4 619.579 168.208  23
   0  11   5 39.4659 77.9326  23
   0 -11   6 808.558 234.312  31
   0 -11   7 1151.98 275.246  31
   0 -11   8 57.7772 124.979  31
   0 -11   9 1177.66 273.904  31
   0 -11  10 770.068 200.719  31
   0 -11  11 2196.34 300.335  31
   0 -11  12 33.3992 78.0339  31
   0  12   0 1672.99 230.747  23
   0  12  -1-67.1229 78.4209  23
   0  12   1-32.9542 65.0840  23
   0  12  -2 1332.57 206.974  23
   0  12   2 1762.09 231.056  23
   0  12   3 153.437 90.0278  23
   0  12  -3 195.625 91.1958  23
   0  12  -4 251.793 92.4954  23
   0  12  -5 389.411 115.906  23
   0  12  -6 55.9164 65.3383  23
   0  12  -7 1046.41 164.089  23
   0  12  -8 203.333 77.4415  23
   0 -12   8 134.801 84.3302  31
  -1   0  22-72.3056 78.2261  24
  -1   0  21 530.311 176.266  24
  -1   0  20-58.8144 89.9688  24
  -1   0  19 6322.93 649.531  24
  -1   0  18-59.5868 148.833  14
  -1   0  18-72.8305 111.407  24
  -1   0  17 826.798 249.475  24
  -1   0  17 738.691 238.128  14
  -1   0  16 61.0305 120.519  14
  -1   0  16 74.4379 146.988  24
  -1   0  15 4851.06 533.400  14
   1   0 -15 4985.37 539.149   1
  -1   0  15 4567.03 546.955  21
   1   0 -15 3635.24 415.075  29
  -1   0  15 4632.23 561.391  24
   1   0 -14 43.1307 85.1671  29
   1   0 -14 116.365 154.129   1
  -1   0  14-108.663 117.520  14
  -1   0  14-65.0397 114.866  21
  -1   0  14-66.4665 117.385  24
  -1   0  13 4119.22 429.060  20
  -1   0  13 4445.55 494.914  21
  -1   0  13 4117.14 449.161  14
   1   0 -13 4792.85 490.817   1
  -1   0  12 52.8964 80.9001  21
   1   0 -12 48.2204 104.296   1
  -1   0  12-44.6403 111.489  14
  -1   0  12-38.7582 108.224  20
  -1   0  11 26577.2 1296.70  21
  -1   0  10 41.5082 73.3145  21
  -1   0   9 33676.1 1433.18  21
  -1   0   8 190.640 105.137  21
  -1   0   7 146685. 4837.46  21
  -1   0   6-24.0810 47.5498  21
  -1   0   6-22.0214 43.4836  34
  -1   0   6-11.5181 36.6743  11
  -1   0   5 32455.2 1192.30  12
  -1   0   5 32738.9 1115.60  11
  -1   0   5 32199.0 1241.18  21
  -1   0   5 34120.1 1231.73  34
   1   0  -5 31490.4 1142.34  29
  -1   0   4 18.2752 51.0322  21
   1   0  -4 30.8984 36.3814  29
  -1   0   4 16.6973 44.2340  34
  -1   0   4-13.6825 52.6653  12
  -1   0   3 2197.42 191.396  21
   1   0  -3 2723.30 157.263  29
  -1   0   3 2121.61 180.327  34
  -1   0   3 2267.36 172.092  12
  -1   0   2 12.2697 43.3373  34
   1   0  -2-7.31606 28.1598  29
   1   0  -2 14.3153 19.3099  19
  -1   0   1 5887.30 279.853  34
   1   0  -1 5670.37 245.695  29
   1   0  -1 5437.46 232.433  19
  -1   0   0-20.6092 42.6780  13
  -1   0   0-7.96529 32.2311  34
   1   0   0-11.9594 55.8791  28
   1   0   0 40.1285 28.9315  29
  -1   0  -1 24312.8 883.184   9
  -1   0  -1 23443.2 805.232  34
  -1   0  -1 26221.9 882.059  13
   1   0   1 23054.8 885.952  28
  -1   0  -2-12.2076 69.0225  13
  -1   0  -2-13.0814 98.6912   9
  -1   0  -3 16435.5 655.435  13
  -1   0  -3 16273.7 675.729   9
  -1   0  -4 17.4853 65.5087   9
  -1   0  -4 30.1787 59.5909  13
  -1   0  -5 14151.2 611.708  13
  -1   0  -5 13023.9 628.606   9
  -1   0  -6 18.8365 55.2034  13
  -1   0  -6-117.619 83.1124   9
  -1   0  -7 1569.15 211.025   9
   1   0   8-31.0282 67.1175  33
  -1   0  -8-30.9936 94.8079   9
  -1   0  -9 636.002 160.705   9
   1   0   9 909.306 178.854  33
  -1   0  -9 729.157 127.694  18
  -1   0 -10 40.0450 86.6215   9
   1   0  10 39.1306 84.6442  33
   1   0  11 27613.9 1286.85  33
   1   0  11 25564.9 1366.59  27
  -1   0 -11 27251.9 1296.61   9
   1   0  12 62.7514 135.727  27
   1   0  12-48.4158 95.5974  33
  -1   0 -12-50.1753 108.527   9
   1   0  13 5761.33 607.899  27
   1   0  13 4861.94 507.703  33
  -1   0 -13 5015.74 518.403   9
   1   0  14 73.6004 91.9315  27
  -1   0 -14 59.2431 128.153   9
   1   0  15 2236.90 397.191  27
   1   0  16-78.1547 138.042  27
   1   0  17 228.212 177.853  27
   1   0  18-70.5707 124.646  27
   1   0  19 5396.90 577.283  27
   1   0  20 102.366 119.604  27
  -1   0 -20 75.1755 110.111   6
  -1   0 -21 912.394 170.043   6
   1   0  21 1267.91 215.789  24
  -1   1  22 1505.99 229.119  24
  -1  -1  22 1603.24 229.033  24
  -1  -1  21 141.043 109.835  24
  -1   1  21-46.2795 70.7803  24
  -1   1  20 2788.63 385.535  24
  -1  -1  20 2770.59 390.757  24
  -1   1  19 524.010 191.965  24
  -1  -1  19 132.688 117.391  24
  -1   1  18 1497.00 323.974  24
  -1  -1  18 1718.30 314.869  14
  -1  -1  18 1153.83 295.117  24
  -1  -1  17 2015.95 377.304  24
  -1  -1  17 2206.06 369.201  14
  -1   1  17 1991.62 360.712  14
  -1   1  17 1403.96 324.715  24
  -1   1  16 2410.16 385.108  14
  -1  -1  16 3092.94 423.529  14
  -1  -1  16 3856.28 511.220  24
  -1   1  16 3012.53 454.087  24
   1   1 -15 47.3289 93.4488  29
   1   1 -15-62.1120 122.637   1
  -1  -1  15 70.2341 107.416  21
  -1   1  15-59.1697 127.978  14
  -1   1  15 69.6296 137.480  21
   1  -1 -15 61.3541 108.351   1
  -1   1  15 70.5961 88.1572  24
  -1  -1  15-71.1733 108.853  24
  -1  -1  15 57.1276 123.561  14
  -1  -1  14 4182.40 519.156  21
  -1   1  14 6481.93 551.145  20
  -1  -1  14 4456.23 533.980  24
   1  -1 -14 5308.19 539.633   1
  -1   1  14 5025.00 523.169  14
  -1   1  14 5877.92 599.780  24
  -1   1  14 5642.17 584.175  21
  -1  -1  14 5397.40 533.611  14
   1   1 -14 5196.56 543.066   1
   1   1 -14 5906.11 506.636  29
  -1   1  13 2951.71 398.006  21
  -1   1  13 2221.08 336.940  14
  -1  -1  13 2793.07 393.617  21
   1   1 -13 2569.37 368.535   1
  -1  -1  13 2619.91 381.017  24
   1   1 -13 2690.15 322.935  29
   1  -1 -13 3121.96 387.721   1
  -1   1  13 2668.94 342.522  20
  -1  -1  13 2154.20 327.361  14
  -1   1  13 2362.14 363.448  24
   1   1 -12 12857.6 738.659  29
   1  -1 -12 13820.5 838.787   1
  -1  -1  12 13261.7 805.818  14
  -1   1  12 13504.3 823.535  14
  -1  -1  12 12078.2 834.916  21
  -1   1  12 13339.9 861.248  21
  -1   1  12 11865.8 754.124  20
   1   1 -12 12955.7 820.620   1
  -1   1  11 1974.63 297.723  21
   1   1 -11 2220.39 260.719  29
  -1  -1  11 2125.11 307.587  21
  -1   1  10 21063.0 1077.59  21
  -1  -1  10 22590.2 1088.57  21
   1   1 -10 20338.4 943.141  29
  -1  -1   9 1637.21 186.151  11
  -1  -1   9 2047.06 264.978  21
  -1  -1   9 1817.83 232.997  34
   1   1  -9 2211.85 230.513  29
  -1   1   9 2371.45 283.432  21
  -1  -1   8 157809. 5411.90  21
   1   1  -8 161163. 5295.73  29
  -1  -1   8 165502. 5258.45  11
  -1   1   8 167963. 5413.12  21
  -1  -1   8 167443. 5391.75  34
   1   1  -7 12287.2 569.092  29
  -1  -1   7 12233.7 549.335  11
  -1  -1   7 11408.8 626.693  21
  -1  -1   7 11840.0 625.514  34
  -1   1   7 11924.0 638.678  21
  -1  -1   6 40967.3 1522.57  21
   1   1  -6 40360.1 1429.12  29
  -1  -1   6 40512.1 1410.37  11
  -1   1   6 38926.9 1513.24  21
  -1  -1   6 40196.0 1504.52  34
  -1   1   5 3335.48 236.227  12
  -1  -1   5 3160.95 208.065  11
  -1  -1   5 3340.85 259.526  21
   1   1  -5 3176.34 216.361  29
  -1  -1   5 3203.16 232.005  12
  -1   1   5 3569.35 269.851  21
  -1  -1   5 3099.78 250.022  34
  -1   1   4 55341.8 1906.17  21
  -1  -1   4 55592.1 1906.96  21
  -1   1   4 56453.0 1853.48  12
  -1  -1   4 55097.8 1853.15  12
   1   1  -4 53981.6 1828.56  29
  -1  -1   4 52446.1 1893.74  34
   1  -1  -3 6.83355 27.6543  29
  -1  -1   3 48.7865 57.4393  21
   1   1  -3 64.5270 42.4703  29
  -1   1   3-16.4393 48.1454  21
  -1  -1   3-12.2180 49.4406  12
  -1   1   3 12.0118 45.0009  12
   1  -1  -2 91148.2 2891.05  29
   1   1  -2 94918.0 2955.18  29
   1   1  -1 968.567 89.1578  19
   1   1  -1 859.114 95.7632  29
  -1   1   1 916.545 98.3983  13
  -1   1   0 20914.1 763.862  13
   1   1   0 19898.1 740.348  29
   1   1   0 20919.8 778.739  28
   1  -1   0 21076.0 775.695  28
   1   1   0 20327.7 738.158  19
  -1   1  -1 38901.8 1296.32  13
  -1  -1  -1 37039.5 1288.54   9
  -1   1  -1 37475.8 1283.11   9
   1  -1   1 35833.1 1292.86  28
   1   1   1 37019.5 1297.90  28
   1   1   1 36698.3 1262.62  19
  -1  -1  -2 443294. 14128.1   9
  -1   1  -2 461571. 14146.6  13
  -1   1  -2 465422. 14130.5   9
  -1   1  -3 5527.37 334.327  13
  -1  -1  -3 6180.65 346.838   9
  -1   1  -3 7383.93 362.882   9
  -1  -1  -3 7071.96 337.565  13
  -1   1  -4 16404.8 700.885   9
  -1  -1  -4 17361.3 667.713  13
  -1   1  -4 15973.1 699.123  13
  -1  -1  -4 16535.9 706.741   9
  -1  -1  -5 11234.3 496.210  13
  -1   1  -5 11000.8 542.940   9
  -1  -1  -5 10109.8 533.245   9
   1   1   6 826.585 147.589  33
  -1  -1  -6 1205.24 171.315   9
  -1   1  -6 1227.10 172.341   9
  -1   1  -7 245.081 101.821  13
   1   1   7 222.268 92.1441  33
  -1  -1  -7 271.559 107.536   9
  -1   1  -7 255.599 79.9625  18
  -1   1  -7 352.903 115.237   9
  -1   1  -8 5376.54 394.876  13
  -1  -1  -8 5905.24 430.365   9
   1   1   8 5418.71 420.752  33
  -1   1  -8 6578.98 391.232  18
  -1   1  -8 6096.10 438.432   9
  -1   1  -9 1311.86 219.495   9
   1   1   9 1325.15 210.084  33
  -1  -1  -9 1061.82 200.501   9
  -1   1  -9 923.130 146.206  18
   1   1  10 1412.15 239.885  33
   1  -1  10 1790.15 262.856  33
  -1   1 -10 1687.26 268.652   9
  -1   1 -10 2166.95 230.628  18
  -1  -1 -10 1802.78 265.594   9
   1   1  11 225.759 140.960  27
  -1   1 -11-43.0577 93.1325   3
   1   1  11 45.1560 79.7492  33
  -1   1 -11 45.1774 119.677   9
  -1  -1 -11 45.0071 105.148   9
   1  -1  11 113.914 112.461  27
   1  -1  11-43.0412 84.9860  33
   1  -1  12 21861.2 1242.27  27
   1  -1  12 19378.8 1077.86  33
   1   1  12 20408.7 1213.79  27
  -1  -1 -12 20411.5 1117.96   9
   1   1  12 21033.1 1116.92  33
  -1   1 -12 21640.8 1113.28   3
  -1   1 -12 19654.6 1097.65   9
  -1  -1 -13 986.972 239.285   9
   1  -1  13 893.552 252.228  27
  -1   1 -13 971.115 236.626   3
   1   1  13 1157.25 283.699  27
  -1   1 -13 1213.34 264.147   9
   1   1  14 5102.92 588.656  27
   1  -1  14 5300.96 604.629  27
  -1   1 -14 5734.67 550.997   3
  -1  -1 -14 5290.02 554.630   9
  -1   1 -14 5622.35 567.810   9
   1   1  15 380.628 190.746  27
   1  -1  15 692.116 235.731  27
   1  -1  16-77.6529 193.938  27
   1   1  16 307.416 191.943  27
   1   1  17 149.001 161.167  27
   1  -1  17 75.2850 115.182  27
   1  -1  18 347.643 174.326  27
   1   1  18 825.647 250.965  27
   1   1  19 120.341 118.938  27
   1  -1  19 303.966 161.141  27
  -1  -1 -20 1914.83 265.172   6
  -1   1 -20 1760.16 257.008   6
  -1   1 -21-55.0411 76.8525   6
   1   1  21-35.3107 54.0144  24
   1  -1  21-36.0665 71.2191  24
  -1  -1 -21 27.0388 75.5076   6
  -1  -2  22 30.0745 70.2618  24
  -1   2  22-28.9413 72.2826  24
  -1   2  21 1851.99 266.622  24
  -1  -2  21 1402.41 245.254  24
  -1  -2  20 427.905 149.557  24
  -1   2  20 155.980 112.725  24
  -1   2  19 5422.53 577.279  24
  -1  -2  19 5687.44 585.443  24
   1   2 -18 1660.89 336.425   2
  -1   2  18 1278.79 300.203  24
  -1  -2  18 1308.42 294.730  24
  -1   2  17 4453.40 536.834  24
  -1  -2  17 3246.84 467.351  24
  -1   2  17 4365.98 515.821  14
   1   2 -17 4474.86 543.172   2
  -1   2  16 71.1162 108.801  24
  -1   2  16 61.6313 144.010  14
  -1  -2  16 144.819 127.906  24
  -1   2  15 2395.92 397.486  21
  -1  -2  15 2297.38 394.422  21
  -1   2  15 2829.52 418.689  24
   1   2 -15 3237.12 387.504  29
  -1  -2  15 3014.89 438.375  24
   1  -2 -15 2880.19 413.539   1
  -1   2  15 3747.46 454.780  14
   1   2 -15 3625.60 446.734   1
  -1  -2  14 7662.59 691.432  21
  -1   2  14 7681.20 690.534  24
  -1  -2  14 7786.17 696.476  24
  -1   2  14 7806.17 696.336  21
  -1   2  14 7704.18 629.936  20
   1   2 -14 7331.44 578.790  29
   1  -2 -14 8085.83 672.909   1
   1   2 -14 7810.86 665.468   1
  -1   2  14 6764.29 630.490  14
  -1  -2  13 17209.6 1065.41  21
  -1  -2  13 17748.9 1093.67  24
  -1   2  13 17189.2 1080.57  24
  -1   2  13 16933.8 1059.33  21
  -1   2  13 17221.9 1015.34  14
   1   2 -13 19532.2 1072.40   1
  -1   2  13 19192.0 1016.82  20
   1   2 -13 17122.8 946.196  29
   1  -2 -13 18556.4 1047.12   1
  -1   2  12 279.096 129.961  14
   1   2 -12 188.240 99.8271  29
  -1   2  12 54.6337 160.060  24
   1   2 -12 243.010 128.822   1
  -1  -2  12 214.271 133.858  21
   1  -2 -12 95.1380 94.0260   1
  -1   2  12 84.1652 117.590  20
  -1  -2  12 110.251 146.094  24
  -1   2  12 106.019 114.739  21
   1  -2 -11 21461.7 1072.53   1
  -1  -2  11 20536.9 959.565  11
  -1   2  11 19290.7 1062.38  21
   1   2 -11 21077.1 985.485  29
  -1  -2  11 18923.3 1065.60  21
   1   2 -11 20999.0 1064.84   1
  -1   2  10 4032.92 413.677  21
   1   2 -10 5038.94 382.097  29
  -1  -2  10 5223.45 379.758  11
  -1  -2  10 4436.30 427.313  21
  -1  -2  10 4875.83 421.620  34
  -1  -2   9 36846.1 1435.99  11
  -1   2   9 38312.7 1565.52  21
   1   2  -9 38290.4 1462.60  29
  -1  -2   9 34943.0 1533.17  21
  -1  -2   9 38253.7 1547.84  34
  -1  -2   8 9540.30 573.412  34
   1   2  -8 9862.14 523.681  29
  -1  -2   8 9260.20 576.482  21
  -1   2   8 9162.10 573.595  21
  -1  -2   8 9436.89 506.873  11
   1   2  -7 80903.6 2708.32  29
  -1  -2   7 77483.7 2788.88  34
  -1  -2   7 82612.8 2709.82  11
  -1   2   7 77821.6 2786.60  21
  -1  -2   7 80480.0 2797.14  21
   1   2  -6 73.0515 66.6157  29
  -1  -2   6 123.885 62.6430  11
  -1  -2   6 294.034 94.3979  21
  -1   2   6 123.375 78.6647  21
  -1  -2   5 22484.8 922.894  21
  -1   2   5 21002.6 911.096  21
   1   2  -5 22394.6 875.646  29
  -1  -2   5 23049.4 869.799  11
  -1   2   4 6654.50 390.933  21
   1   2  -4 7313.70 371.166  29
  -1   2   4 7951.33 377.201  12
  -1  -2   4 7385.21 369.450  12
  -1  -2   4 7545.57 408.210  21
  -1  -2   3 38175.7 1365.51  21
   1   2  -3 37494.9 1325.52  29
  -1   2   3 39540.8 1319.07  12
  -1   2   3 37601.9 1365.57  21
  -1  -2   3 37452.1 1318.11  12
   1   2  -2 24518.0 892.008  29
  -1   2   2 23837.2 853.780  13
  -1   2   1 74342.5 2382.30  13
   1   2  -1 75032.3 2401.42  29
  -1   2   1 71498.0 2318.47  18
   1   2   0 351.719 74.0119  28
   1  -2   0 219.888 64.4967  28
  -1   2   0 293.837 72.8351  13
   1   2   0 357.842 71.2338  19
   1   2   0 330.282 73.0592  29
   1   2   1 272983. 8526.46  28
  -1   2  -1 271809. 8544.29  13
   1  -2   1 274208. 8525.89  28
   1   2   1 273852. 8516.20  19
   1   2   2 253804. 7877.46  33
  -1   2  -2 247596. 7887.07   9
   1   2   2 252469. 7882.92  19
  -1  -2  -2 253741. 7881.03   9
  -1  -2  -3 113947. 3749.96   9
  -1   2  -3 118384. 3754.62   9
  -1   2  -3 117981. 3729.61  18
   1   2   3 114533. 3760.95  33
   1   2   4 2719.24 224.828  33
  -1  -2  -4 2284.30 207.072   9
  -1   2  -4 2354.45 210.293   9
  -1   2  -4 2212.01 183.446  18
   1   2   5 43096.8 1591.82  33
  -1  -2  -5 42544.1 1578.62   9
  -1   2  -5 44369.3 1583.86   9
  -1   2  -5 43606.4 1539.93  18
  -1   2  -6 29904.4 1177.39   9
  -1  -2  -6 29101.7 1171.40   9
  -1   2  -6 29323.7 1117.77  18
   1   2   6 28209.1 1174.32  33
  -1  -2  -7 7674.25 482.254   9
   1   2   7 6999.81 475.705  33
  -1   2  -7 7664.86 481.802   9
  -1   2  -7 8116.62 444.110  18
   1   2   8 2394.63 275.156  33
  -1   2  -8 2476.35 277.497   9
  -1   2  -8 2340.88 233.174  18
  -1  -2  -8 2066.92 254.235   9
  -1  -2  -9 4590.51 408.304   9
  -1   2  -9 5191.12 368.521  18
  -1   2  -9 5068.45 426.029   9
   1   2   9 4299.21 404.367  33
  -1  -2 -10 240.984 132.783   9
   1   2  10 211.834 105.919  33
  -1   2 -10 121.110 94.4341   9
  -1   2 -10 115.741 84.8742  18
   1  -2  11 36139.9 1717.26  27
  -1   2 -11 36416.3 1627.12   3
   1   2  11 36322.5 1711.02  27
  -1  -2 -11 37527.7 1631.64   9
  -1   2 -11 35896.9 1621.16   9
   1   2  11 37366.6 1649.01  33
  -1   2 -11 37370.1 1493.39  18
  -1   2 -12 300.127 165.622   9
   1   2  12 432.608 172.910  27
   1  -2  12 440.235 200.521  27
  -1  -2 -12 346.916 145.546   9
  -1   2 -12 303.302 155.006   3
   1  -2  13 24839.3 1424.17  27
  -1   2 -13 25493.9 1337.49   3
   1   2  13 26137.4 1448.49  27
  -1  -2 -13 26891.7 1353.75   9
  -1   2 -13 27472.0 1369.78   9
   1  -2  14 1742.60 342.814  27
   1   2  14 1567.97 324.654  27
  -1  -2 -14 1720.80 320.116   9
  -1   2 -14 1494.38 295.677   3
  -1   2 -14 1569.80 307.691   9
   1  -2  15 4134.51 549.192  27
  -1   2 -15 3945.46 481.168   3
   1   2  15 4056.49 543.274  27
   1   2  16 73.6503 145.466  27
   1  -2  16 225.288 162.467  27
  -1   2 -16 116.362 170.428   3
  -1   2 -17 715.383 213.798   3
   1   2  17 986.937 265.696  27
   1  -2  17 1437.85 318.740  27
   1  -2  18-65.4758 129.280  27
  -1   2 -18 148.093 130.767   3
   1   2  18-64.2102 150.009  27
   1  -2  19 1800.61 313.942  27
   1   2  19 1380.41 275.633  27
   1  -2  20-87.3883 77.1647  24
   1   2  20 84.0656 90.9134  24
  -1  -2 -20 64.5349 98.7004   6
  -1   2 -20 33.2808 88.1615   6
   1   2  21 390.455 118.912  24
  -1   2 -21 239.337 90.0668   6
  -1  -2 -21 230.293 89.0476   6
   1  -2  21 314.090 104.122  24
   1   3 -21-61.0045 107.750   3
   1   3 -20 5012.90 485.477   2
   1   3 -19 169.725 158.059   2
   1   3 -18 4866.49 550.869   2
   1   3 -17 688.032 243.921   2
  -1   3  16 7094.68 656.838  14
   1   3 -16 7274.10 717.469   2
  -1   3  15 2242.50 367.470  14
   1   3 -14 12615.0 814.056  29
  -1   3  14 12338.4 842.947  20
  -1   3  14 14097.3 909.040  14
   1   3 -14 14054.5 920.768   7
   1   3 -13 10107.0 769.097   7
  -1   3  13 10389.2 762.395  14
  -1   3  13 11862.6 765.236  20
   1   3 -13 11298.0 724.776  29
   1   3 -12 8851.87 602.607  29
  -1   3  12 8931.24 635.829  20
  -1   3  12 8390.96 626.826  30
  -1   3  12 8293.99 646.925  14
  -1   3  11 119.862 127.208  20
  -1   3  11 41.2640 72.8836  30
  -1  -3  11-71.6853 70.7812  11
   1   3 -11-35.9625 77.7939  29
  -1  -3  10 18441.6 961.936  34
   1   3 -10 19187.2 890.323  29
  -1  -3   9 154.359 96.4253  34
  -1  -3   9 58.2369 68.0939  11
   1   3  -9 116.289 77.0720  29
  -1  -3   8 31380.7 1253.15  11
   1   3  -8 31804.8 1261.04  29
   1   3  -8 31623.8 1353.60  10
  -1  -3   8 29331.4 1324.11  34
   1   3  -7 23.4089 62.0101  29
  -1  -3   7-23.7362 59.2812  11
   1   3  -6 5652.74 358.964  29
  -1  -3   6 5302.74 348.893  11
   1   3  -5 76.1501 60.7143  29
  -1  -3   5 174.474 72.7121  11
   1   3  -4 10070.6 489.734  29
   1   3  -3 7545.74 392.774  29
   1   3  -2 1707.74 159.575  29
  -1   3   1 619.395 111.471  13
   1   3  -1 440.623 84.1337  29
  -1   3   0 47300.6 1684.68  13
   1   3   0 50689.2 1698.37  29
   1   3   0 49472.4 1691.49  19
  -1   3   0 48737.6 1618.70  18
   1   3   1 14313.4 607.201  19
  -1   3  -1 13655.7 555.924  18
   1   3   2 167310. 5325.74  19
  -1   3  -2 166776. 5275.29  18
   1   3   3 127.847 62.5487  19
  -1   3  -3 90.0496 51.4345  18
   1   3   3 121.846 70.5133  33
   1   3   4 81733.7 2832.75  33
  -1   3  -4 86411.4 2799.78  18
   1   3   5-24.0407 67.1291  33
  -1   3  -5 57.3918 50.6778  18
   1   3   6 6344.58 431.857  33
  -1   3  -6 6501.68 391.297  18
   1   3   7-31.4780 62.1576  33
  -1   3  -7-23.7901 51.4625  18
  -1   3  -8 21524.8 946.078  18
  -1   3  -9 613.232 137.723  18
  -1   3 -10 39306.3 1713.81   7
  -1   3 -10 38020.2 1737.82   2
  -1   3 -10 39470.7 1565.84  18
   1   3  10 39093.7 1745.04  25
   1   3  11 665.194 220.617  25
  -1   3 -11 940.041 220.158   3
  -1   3 -11 1070.65 231.188   7
  -1   3 -11 954.098 181.340  18
  -1   3 -11 846.870 235.438   2
  -1   3 -12 34700.3 1633.10   7
  -1   3 -12 34876.9 1623.03   3
  -1   3 -12 34254.7 1480.62  18
  -1   3 -13 4076.51 478.397   3
  -1   3 -14 31064.8 1561.57   3
  -1   3 -15-60.7420 131.392   3
  -1   3 -16 3142.05 426.455   3
  -1   3 -17 166.214 154.790   3
  -1   3 -18 1081.87 232.137   3
  -1   3 -19 163.973 114.575   3
  -1   3 -20 314.402 118.174   3
   1   4 -21 933.929 163.401   3
   1   4 -20 37.1892 122.875   3
   1   4 -20 43.2341 126.620   2
   1   4 -19 3890.16 457.153   2
   1   4 -18 676.295 237.537   2
   1   4 -17 5860.32 626.852   2
   1   4 -16 3384.99 499.180   2
   1   4 -16 3950.14 481.139   7
   1   4 -15 124.972 165.550   7
   1   4 -15 70.9649 165.813   2
  -1   4  14 353.424 184.283  20
   1   4 -14 345.700 202.906   2
   1   4 -14 620.401 212.573   7
   1   4 -14 429.698 152.568  29
   1   4 -13 13002.8 920.850   7
  -1   4  13 14205.1 886.396  20
   1   4 -13 15098.4 872.280  29
   1   4 -12 589.063 162.996  29
   1   4 -12 623.524 213.154   7
  -1   4  12 722.552 187.944  20
  -1   4  12 493.101 185.649  30
  -1   4  11 3506.36 382.191  20
  -1   4  11 3624.49 405.222  30
  -1  -4  11 3769.24 380.488  11
   1   4 -11 3250.45 346.625  29
  -1   4  10 126.648 105.875  30
  -1  -4  10 297.874 114.300  11
   1   4 -10 388.479 121.161  29
   1   4  -9 12199.6 663.227  29
  -1  -4   9 10362.7 637.313  11
   1   4  -9 12117.3 769.391  10
  -1  -4   9 10774.8 717.443  34
  -1  -4   8 678.034 145.547  11
   1   4  -8 815.396 155.727  29
   1   4  -8 569.993 165.613  10
  -1  -4   7 12448.5 656.793  11
   1   4  -7 12782.5 651.579  29
   1   4  -6 4152.68 313.680  29
  -1  -4   6 3911.73 322.342  11
   1   4  -5 1695.64 186.866  29
  -1  -4   5 1707.89 198.513  11
   1   4  -4 3148.73 252.135  29
  -1  -4   4 2716.20 240.148  11
   1   4  -3 4244.39 294.488  29
   1   4  -2 4528.18 302.815  29
   1   4  -1 25416.4 998.527  29
   1   4   0 21506.4 842.234  19
   1   4   0 18999.3 824.149  29
   1   4   1 91920.4 3005.36  19
  -1   4  -1 88824.0 2932.97  18
   1   4   2 1397.40 154.138  32
  -1   4  -2 1427.33 149.804  18
   1   4   2 1667.61 177.175  19
   1   4   3 53408.9 1902.89  19
  -1   4  -3 52594.4 1856.05  18
   1   4   3 54274.5 1861.50  32
   1   4   4 65651.6 2404.83  19
  -1   4  -4 73388.1 2393.08  18
  -1   4  -5 19546.2 844.559  18
  -1   4  -6 8863.48 504.476  18
  -1   4  -7 13276.0 680.576  18
  -1   4  -8 1062.38 176.709  18
   1   4   9 10234.9 729.374  25
  -1   4  -9 9343.61 665.444   3
  -1   4  -9 9724.60 711.105   7
  -1   4  -9 8665.16 657.347   8
  -1   4  -9 10345.5 609.879  18
  -1   4 -10 844.349 239.465   7
   1   4  10 1050.84 245.997  25
  -1   4 -10 964.663 219.204   3
  -1   4 -10 1092.38 237.984   8
  -1   4 -10 947.226 187.189  18
  -1   4 -11 16122.8 990.608   3
   1   4  11 15303.6 1019.28  25
  -1   4 -11 18236.2 919.258  18
  -1   4 -11 16408.5 1014.92   7
   1   4  12 891.878 241.287  25
  -1   4 -12 1635.57 309.039   3
  -1   4 -12 1138.41 291.949   7
  -1   4 -13 29231.1 1497.17   7
  -1   4 -13 26563.4 1420.85   3
  -1   4 -14 3598.92 468.662   3
  -1   4 -14 5084.69 555.380   7
  -1   4 -15 1273.81 295.110   3
  -1   4 -15 858.169 272.521   7
  -1   4 -16-58.1064 125.691   3
  -1   4 -17 2661.92 373.116   3
  -1   4 -18-46.3357 135.705   3
  -1   4 -19 151.465 105.835   3
  -1   4 -20-28.2102 65.9101   3
   1   5 -20 1956.56 247.055   3
   1   5 -19 799.093 208.962   2
   1   5 -18 894.180 238.546   2
   1   5 -18 1056.77 230.361   7
   1   5 -17 499.216 183.762   7
   1   5 -17 377.338 200.681   2
   1   5 -16 135.114 157.956   2
   1   5 -16 304.299 178.347   7
   1   5 -15 4461.37 543.364   2
   1   5 -15 4476.16 526.216   7
   1   5 -14 694.891 261.126   2
   1   5 -14 648.000 236.803   7
   1   5 -13 1547.36 337.565   2
   1   5 -13 1148.21 288.983   7
  -1   5  13 774.588 220.811  30
   1   5 -12 307.171 134.421  29
  -1   5  12 320.329 163.465  30
   1   5 -12 122.685 143.492   7
   1   5 -12 191.000 177.924   2
   1   5 -11 864.109 191.361  29
  -1   5  11 1417.39 277.304  30
   1   5 -11 811.343 242.044   7
  -1  -5  11 997.977 210.463  11
   1   5 -11 1302.45 288.023   2
  -1   5  10 26556.3 1315.24  30
  -1  -5  10 25653.5 1244.16  11
   1   5 -10 28114.0 1405.88  10
   1   5 -10 26636.6 1226.21  29
  -1   5   9 131.805 102.734  30
   1   5  -9 281.751 107.817  29
  -1  -5   9 155.392 97.1216  11
   1   5  -9 55.6768 85.2650  10
   1   5  -8 20340.9 961.032  29
  -1  -5   8 19530.0 978.477  11
   1   5  -8 19087.9 1102.79  10
  -1   5   8 21891.8 1062.25  30
   1   5  -7 90.4333 79.8880  29
  -1  -5   7 65.9532 77.0765  11
  -1  -5   6 4146.25 351.134  11
   1   5  -6 4503.96 349.916  29
   1   5  -5 758.267 140.315  29
  -1  -5   5 702.343 139.911  11
   1   5  -4 20406.4 907.553  29
  -1  -5   4 21641.7 936.170  11
   1   5  -3 7665.66 453.355  29
  -1  -5   3 7671.67 462.324  11
   1   5  -2 3612.09 290.705  29
   1   5  -1 2116.61 217.041  29
   1   5   0 46899.5 1714.73  19
   1   5   1 4835.54 336.140  32
   1   5   1 4785.04 340.947  19
   1   5   2 15513.1 725.342  32
   1   5   2 16157.9 745.426  19
   1   5   3 3612.94 301.280  19
   1   5   3 3198.42 275.521  32
  -1   5  -4 30908.5 1201.71  18
   1   5   4 29055.6 1222.36  19
  -1   5  -5 9126.08 525.699  18
  -1   5  -6 115.964 81.0288  18
  -1   5  -7 274.028 156.266   8
  -1   5  -7 95.2584 74.3434  18
  -1   5  -7 371.387 173.983   7
   1   5   8 6193.08 567.619  25
  -1   5  -8 5643.67 539.816   7
  -1   5  -8 5896.55 540.413   8
  -1   5  -8 6923.77 488.657  18
  -1   5  -9 163.206 127.099   7
   1   5   9 169.928 141.470  25
  -1   5  -9-52.5932 103.849   8
  -1   5 -10 6253.49 570.094   3
   1   5  10 6160.28 596.097  25
  -1   5 -10 6116.19 590.741   7
  -1   5 -10 6578.13 595.171   8
  -1   5 -11 3222.36 420.828   3
  -1   5 -11 3333.77 456.178   7
  -1   5 -11 3908.66 467.914   8
   1   5  11 4030.31 510.743  25
   1   5  12 801.405 236.882  25
  -1   5 -12 691.410 228.564   3
  -1   5 -12 642.043 241.508   7
   1   5  13-136.266 159.188  25
  -1   5 -13 59.5192 128.754   3
  -1   5 -13 196.465 173.493   7
  -1   5 -14 4478.50 522.711   3
  -1   5 -14 5578.22 584.129   7
  -1   5 -15 123.498 154.242   7
  -1   5 -15 57.9897 144.855   3
  -1   5 -16 811.505 229.830   3
  -1   5 -16 449.911 193.198   7
  -1   5 -17 819.853 210.127   3
  -1   5 -17 824.740 219.873   7
  -1   5 -18 40.7016 101.660   3
  -1   5 -19-32.0194 79.9744   3
   1   6 -19 6174.84 456.747   7
   1   6 -19 5643.05 434.465   3
   1   6 -18 171.076 125.361   7
   1   6 -17 2291.28 343.536   7
   1   6 -17 2248.77 356.072   2
   1   6 -16 575.112 227.167   7
   1   6 -16 60.9027 120.366   2
   1   6 -15-62.1330 134.401   7
   1   6 -15-64.8300 140.234   2
   1   6 -14 332.581 195.398   2
   1   6 -14 775.925 249.342   7
  -1   6  13 5609.89 550.526  30
   1   6 -13 4110.33 509.855   7
   1   6 -13 3933.16 490.252   8
   1   6 -13 3968.21 513.052   2
   1   6 -12 6860.56 643.695   7
   1   6 -12 6137.36 598.255   8
  -1  -6  11 9722.97 735.107  11
   1   6 -11 13025.5 928.086  10
  -1   6  11 11286.6 803.732  30
   1   6 -11 12555.9 868.540   8
   1   6 -11 12351.4 877.340   7
  -1   6  10 1717.66 298.631  30
   1   6 -10 1638.87 314.220   7
  -1  -6  10 2109.02 308.310  11
   1   6 -10 1690.25 328.663  10
  -1  -6  10 1133.72 310.012  31
   1   6  -9 28332.1 1443.24   7
  -1   6   9 30597.5 1437.14  30
  -1  -6   9 27720.5 1349.86  11
   1   6  -9 31616.2 1563.80  10
  -1  -6   8 1103.22 208.856  11
   1   6  -8 616.007 197.804  10
  -1   6   8 835.818 210.650  30
   1   6  -7 31954.7 1579.74  10
  -1   6   7 31536.9 1447.32  30
  -1  -6   7 31985.1 1392.06  11
  -1  -6   6 354.903 122.003  11
  -1   6   6 495.699 163.593  30
  -1  -6   5 6275.34 459.664  11
  -1  -6   4 92.7838 81.9771  11
  -1  -6   3 3012.95 294.976  11
   1   6  -2 9370.56 543.445  29
   1   6  -1 20673.8 930.924  32
   1   6  -1 19339.4 907.705  19
   1   6   0 1819.48 234.401  32
   1   6   0 1902.38 229.066  19
   1   6   1 8796.88 527.505  32
   1   6   1 8086.07 514.953  19
   1   6   2 178.146 87.1546  32
   1   6   2 210.430 88.2368  19
   1   6   3 9968.09 586.644  32
   1   6   3 10306.4 597.283  19
   1   6   4 32.4935 49.7055  19
   1   6   5 2799.57 321.099  23
  -1   6  -5 2805.07 347.349   8
   1   6   6 374.469 127.692  23
  -1   6  -6 336.240 159.039   7
  -1   6  -6 291.773 155.168   8
  -1   6  -7 12664.4 816.264   7
  -1   6  -7 11297.1 786.746   8
   1   6   8 1423.63 289.118  25
  -1   6  -8 1338.47 280.867   7
  -1   6  -8 887.218 237.542   8
   1   6   9 2425.97 380.904  25
  -1   6  -9 2437.22 379.562   7
  -1   6  -9 2985.73 408.225   8
   1   6  10-64.8675 151.548  25
  -1   6 -10 62.6502 146.368   7
  -1   6 -10-61.0817 107.877   8
   1   6  11 2678.87 411.008  25
  -1   6 -11 3262.16 458.818   7
   1   6  12 1490.73 320.272  25
  -1   6 -12 1516.57 297.378   3
  -1   6 -12 1791.75 359.693   7
  -1   6 -13 4752.16 557.477   7
  -1   6 -13 4860.85 518.332   3
   1   6  13 4967.86 560.118  25
  -1   6 -14 165.333 137.681   3
  -1   6 -14 63.3996 148.152   7
  -1   6 -15 351.922 179.743   7
  -1   6 -15 362.746 165.344   3
  -1   6 -16 933.865 243.899   7
  -1   6 -16 841.166 208.066   3
  -1   6 -17 2445.40 313.221   3
  -1   6 -17 3646.58 391.608   7
  -1   6 -18 64.4936 90.0548   3
  -1   6 -18 33.5426 88.8668   7
   1   7 -18 2773.20 284.891   3
   1   7 -18 2688.95 308.250   7
   1   7 -17 215.083 142.161   7
   1   7 -17 72.1648 84.3615   3
   1   7 -16 1915.35 310.689   7
   1   7 -15 51.3221 101.333   8
   1   7 -15-55.4244 154.761   2
   1   7 -15 168.619 140.375   7
   1   7 -14 2838.97 408.505   7
   1   7 -14 2853.21 412.383   8
   1   7 -13 313.943 175.353   7
   1   7 -13-182.896 107.712   8
  -1   7  12 3429.68 426.322  30
   1   7 -12 3680.45 478.526   7
   1   7 -12 2457.64 393.370   8
  -1  -7  12 3269.29 487.097  31
  -1   7  11 112.381 121.600  30
   1   7 -11 250.496 183.443   7
  -1  -7  11 164.712 162.657  31
   1   7 -11 63.4242 137.239   8
  -1   7  10 42431.4 1917.51  30
   1   7 -10 43984.4 1987.18   7
  -1  -7  10 43188.1 2163.67  31
   1   7 -10 43078.6 1985.12   8
  -1  -7   9 1314.66 337.706  31
  -1   7   9 1762.31 311.280  30
   1   7  -9 2367.17 368.855   7
  -1  -7   9 1917.29 296.136  11
   1   7  -9 2679.29 417.194  10
  -1  -7   8 19266.7 1287.74  31
  -1   7   8 20259.2 1115.73  30
  -1  -7   8 19022.2 1042.55  11
   1   7  -8 22625.7 1300.13  10
  -1   7   7 835.387 218.292  30
  -1  -7   7 725.837 174.443  11
   1   7  -7 1143.28 285.814  10
  -1  -7   7 622.032 228.983  31
   1   7  -6 20014.5 1183.14  10
  -1   7   6 20464.2 1075.50  30
  -1   7   5 45.1148 79.7188  30
  -1   7   5 105.610 82.2868  22
   1   7  -5 185.278 133.606  10
  -1  -7   5 71.8748 126.960  31
  -1  -7   4 9640.74 828.160  31
  -1   7   4 11357.9 731.752  30
  -1   7   4 11034.5 659.791  22
  -1   7   3 313.710 111.076  22
  -1   7   3 250.796 116.813  30
  -1  -7   3 197.774 154.087  31
   1   7  -3 37.3518 73.9034  32
  -1   7   2 16731.5 912.269  30
  -1   7   2 16800.8 857.558  22
   1   7  -2 16167.1 861.124  32
   1   7  -2 16544.0 854.838  19
   1   7  -1 510.490 133.684  32
   1   7  -1 521.849 154.403  19
   1   7   0 22939.0 1069.96  32
   1   7   0 21954.4 1044.41  19
   1   7   1 254.841 106.962  32
   1   7   1 315.067 123.943  19
   1   7   2 15579.7 825.173  32
   1   7   2 15790.1 862.259  23
   1   7   2 13808.8 786.386  19
   1   7   3 721.814 185.465  23
   1   7   3 963.930 186.965  32
   1   7   4 10840.9 710.527  23
   1   7   5-45.5954 69.7490  23
  -1   7  -5-51.1571 101.018   8
   1   7   6 2839.69 349.644  23
  -1   7  -6 2615.34 369.604   8
   1   7   7 245.145 137.341  23
  -1   7  -7 576.473 190.775   8
   1   7   8 8835.74 744.881  25
  -1   7  -8 8972.89 728.635   7
  -1   7  -8 7921.03 702.226   8
  -1   7  -9 1680.55 320.256   7
  -1   7  -9 1504.52 312.839   8
   1   7   9 2244.42 381.553  25
   1   7  10 3011.16 434.398  25
  -1   7 -10 3018.72 443.769   7
  -1   7 -10 2369.20 396.755   8
  -1   7 -11 260.972 182.224   7
   1   7  11 66.9464 132.245  25
   1   7  12 2682.32 407.631  25
  -1   7 -12 2387.39 394.084   7
   1   7  13-62.4288 145.847  25
  -1   7 -13 62.0412 134.190   7
  -1   7 -14 1673.12 322.229   7
  -1   7 -15-51.5786 120.508   7
  -1   7 -16 2198.86 308.210   7
  -1   7 -17 1968.31 266.546   7
   1   8 -17 892.894 175.711   7
   1   8 -16 198.063 121.276   7
   1   8 -16 144.064 110.286   8
   1   8 -15 486.174 162.468   8
   1   8 -15 1294.19 242.495   7
   1   8 -14 309.290 164.428   7
   1   8 -14 357.612 175.005   8
   1   8 -13 1108.52 252.370   7
  -1  -8  13 1331.09 311.581  31
   1   8 -13 1300.08 280.430   8
   1   8 -12 2137.51 345.249   7
  -1   8  12 1251.80 260.491  30
  -1  -8  12 1311.40 322.761  31
   1   8 -12 1510.73 305.302   8
   1   8 -11 12136.4 861.387   7
  -1  -8  11 12243.1 997.064  31
   1   8 -11 11920.3 874.009   8
  -1   8  11 10551.0 779.227  30
   1   8 -10 763.953 233.043   8
  -1   8  10 658.877 201.364  30
  -1  -8  10 1190.49 319.483  31
  -1   8   9 11860.5 841.172  30
  -1  -8   9 12436.1 1027.49  31
   1   8  -9 13759.1 949.137   8
  -1   8   8 107.762 106.432  30
  -1  -8   8 86.1183 152.117  31
   1   8  -8 124.531 145.498   8
  -1   8   7 10087.6 739.808  30
  -1  -8   7 9246.58 882.623  31
  -1   8   6-102.372 135.597  30
  -1  -8   6 82.8102 193.464  31
   1   8  -6 281.422 164.368  10
   1   8  -6 90.3840 89.2367  32
   1   8  -5 10247.7 697.648  32
  -1   8   5 9736.23 652.433  22
   1   8  -5 10745.2 850.683  10
  -1   8   5 10247.2 733.858  30
  -1  -8   5 9476.00 862.230  31
  -1   8   4 1257.78 247.139  30
  -1   8   4 1014.20 201.599  22
   1   8  -4 1064.48 212.942  32
   1   8  -4 730.852 221.472  10
  -1  -8   4 697.502 266.663  31
   1   8  -3 4515.44 432.425  32
  -1  -8   3 3197.47 485.836  31
  -1   8   3 4633.13 426.963  22
   1   8  -3 4077.23 404.068  19
  -1   8   2 4024.42 391.389  22
   1   8  -2 3220.72 362.326  32
   1   8  -2 2852.21 335.310  19
   1   8  -1 36476.0 1641.14  32
  -1   8   1 41225.3 1658.59  22
   1   8  -1 37943.1 1626.27  19
   1   8   0 2300.75 316.793  32
  -1   8   0 2362.59 302.544  22
   1   8   0 2177.30 301.742  19
   1   8   1 14838.0 876.319  32
  -1   8  -1 16855.2 897.179  22
   1   8   2 524.033 163.272  23
  -1   8  -2 490.935 144.897  22
   1   8   2 216.964 101.941  32
   1   8   3 11608.9 771.375  23
   1   8   4 1536.04 263.068  23
   1   8   5 4296.48 458.785  23
   1   8   6 1647.46 284.504  23
  -1   8  -6 1562.84 297.690   8
  -1   8  -7 3859.53 473.020   8
   1   8   8 464.117 194.658  25
  -1   8  -8 434.335 198.019   8
  -1   8  -9 907.001 247.509   7
   1   8   9 1777.67 325.838  25
  -1   8 -10 425.583 215.093   7
   1   8  10 388.249 189.906  25
  -1   8 -11 3406.59 446.622   7
   1   8  11 2364.95 378.430  25
  -1   8 -12 801.146 238.664   7
   1   8  12 1054.65 255.008  25
  -1   8 -13 1646.76 297.222   7
  -1   8 -14 285.403 139.577   7
  -1   8 -15 2200.56 295.622   7
  -1   8 -16 98.5672 96.2677   7
   1   9 -15 401.842 132.687   8
   1   9 -15 322.697 117.992   7
   1   9 -14 304.885 134.993   7
   1   9 -14 367.261 144.490   8
  -1  -9  13-58.7433 127.066  31
   1   9 -13-47.0807 110.002   8
  -1  -9  12 808.543 239.131  31
   1   9 -12 730.968 217.508   8
  -1  -9  11 1039.08 281.241  31
  -1   9  11 1360.78 262.181  30
   1   9 -11 1851.41 316.151   8
  -1   9  10 4402.10 464.174  30
  -1  -9  10 4760.84 599.675  31
   1   9 -10 5167.73 545.746   8
  -1   9   9-51.0312 119.222  30
   1   9  -9 180.203 140.333   8
  -1  -9   9 82.7262 146.097  31
  -1  -9   8 508.374 225.038  31
  -1   9   8 413.347 165.302  30
   1   9  -8 784.348 226.615   8
  -1   9   7 155.387 102.366  30
   1   9  -7 179.259 129.318   8
  -1  -9   7 85.2326 150.588  31
  -1  -9   6 253.918 197.752  31
  -1   9   6 83.6762 97.7799  22
  -1   9   6 51.5032 136.459  30
   1   9  -6 58.3292 136.295   8
  -1   9   5 43.0087 93.0454  22
  -1  -9   5 166.340 194.312  31
  -1  -9   4 80.8549 123.663  31
  -1   9   4-43.7909 94.7205  22
  -1   9   3 752.853 184.853  22
  -1   9   2 4766.16 451.415  22
  -1   9   1 1027.30 211.044  22
   1   9   0 7234.90 591.938  23
  -1   9   0 5319.32 496.510  22
   1   9   1 1229.27 250.258  23
  -1   9  -1 1113.15 218.261  22
   1   9   2 6854.75 589.192  23
  -1   9  -2 6681.24 539.913  22
  -1   9  -3-87.4907 122.169  22
   1   9   3 51.9286 102.553  23
   1   9   4 2242.27 335.273  23
  -1   9  -4 2061.24 298.515  22
   1   9   5 2086.80 325.468  23
   1   9   6 777.863 195.721  23
   1   9   7 128.109 149.695  25
   1   9   8 4178.15 493.679  25
   1   9   9 899.536 238.403  25
   1   9  10 1589.13 291.955  25
   1   9  11 209.456 130.936  25
  -1   9 -12 3611.27 397.140   7
   1   9  12 3107.31 383.433  25
  -1   9 -13 237.857 121.477   7
  -1   9 -14 2152.60 264.421   7
   1  -9  14 1401.23 251.658  31
  -1   9 -15 265.893 94.2646   7
   1  10 -13 33.7206 72.9416   8
  -1 -10  12-51.3478 101.394  31
   1  10 -12-39.2247 91.6484   8
  -1 -10  11 1714.38 316.515  31
   1  10 -11 1357.73 251.812   8
  -1  10  10 38.6997 76.4247  30
  -1 -10  10 65.4543 129.245  31
   1  10 -10 47.3758 110.689   8
  -1 -10   9 422.522 196.899  31
  -1  10   9 497.958 151.421  30
   1  10  -9 149.744 139.750   8
  -1 -10   8 73.9277 130.558  31
   1  10  -8-51.4364 120.167   8
  -1 -10   7-76.0764 116.375  31
  -1 -10   6-76.9654 135.941  31
  -1 -10   5 76.7134 135.484  31
  -1  10   5 40.9773 72.3814  22
  -1  10   4 1358.62 234.803  22
  -1  10   3 304.234 127.621  22
  -1  10   2 308.516 129.418  22
   1  10  -1 3321.46 405.287  23
  -1  10   1 4572.84 436.940  22
   1  10   0 353.568 141.563  23
  -1  10   0 443.240 141.639  22
   1  10   1 4093.30 435.019  23
  -1  10  -1 2770.48 348.741  22
   1  10   2 251.924 133.857  23
  -1  10  -2 431.819 148.026  22
   1  10   3 600.058 177.548  23
  -1  10  -3 588.847 162.902  22
   1  10   4 197.324 130.950  23
  -1  10  -4 364.141 138.625  22
   1  10   5 3378.56 387.973  23
   1  10   6 461.633 184.254  25
   1  10   7 771.634 224.269  25
   1  10   8 831.510 216.734  25
   1  10   9 2115.13 312.843  25
   1  10  10-43.5264 101.695  25
   1  10  11 2941.94 334.159  25
   1 -10  12 90.5348 105.790  31
   1 -10  13 888.245 195.292  31
   1  11 -11 82.4674 80.5435   8
  -1 -11  10 1367.95 246.763  31
   1  11 -10 813.542 168.497   8
  -1 -11   9 50.9757 100.661  31
  -1 -11   8 2591.07 372.793  31
  -1 -11   7-58.0683 102.564  31
  -1 -11   6 657.618 212.110  31
   1  11  -5 395.191 131.124  23
   1  11  -4 533.982 158.936  23
   1  11  -3 253.171 118.075  23
   1  11  -2 1290.12 237.780  23
  -1  11   2 1441.74 233.447  22
   1  11  -1 738.977 176.821  23
  -1  11   1 498.250 140.703  22
   1  11   0 2660.07 333.787  23
  -1  11   0 2486.65 300.973  22
   1  11   1 303.853 138.418  23
  -1  11  -1 225.850 110.515  22
  -1  11  -2 2398.54 316.133  17
   1  11   2 2656.92 324.805  23
  -1  11  -2 2157.53 275.987  22
  -1  11  -3 833.504 200.654  17
   1  11   3 1256.23 227.102  23
  -1  11  -3 1048.48 190.336  22
  -1  11  -4 2560.47 321.992  17
   1  11   4 2227.12 290.756  23
   1  11   5 232.826 123.556  25
  -1  11  -6 882.225 194.067  17
   1  11   6 1179.47 223.726  25
   1 -11   7-52.8223 104.302  31
   1  11   7 40.3181 79.6152  25
  -1  11  -7-71.5061 104.713  17
  -1  11  -8 809.370 167.909  17
   1 -11   8 744.095 206.443  31
   1  11   8 510.385 145.372  25
   1 -11   9 90.2420 105.414  31
   1  11   9-31.9467 84.6300  25
  -1  11  -9-56.2316 65.6884  17
  -1  11 -10 758.995 140.064  17
   1 -11  10 982.599 200.979  31
   1  12  -7 2322.94 226.051  23
   1  12  -6 123.305 72.3203  23
   1  12  -5 1586.87 204.536  23
   1  12  -4 200.611 84.1531  23
   1  12  -3 720.594 149.246  23
   1  12  -2 61.9216 82.0370  23
   1  12  -1 1193.87 193.657  23
   1  12   0 441.153 125.162  23
   1  12   1 1713.31 229.519  23
   1  12   2 30.3714 59.9738  23
  -1  12  -3 164.880 91.0739  17
   1  12   3 367.046 125.210  25
  -1  12  -4 27.1067 71.8105  17
  -1  12  -5 2358.75 247.489  17
  -1  12  -6 335.059 101.865  17
  -1  12  -7 297.692 94.3193  17
  -2   0  21 39.0765 69.0195  24
  -2   0  20 3257.09 400.824  24
  -2   0  19 49.4471 123.506  14
  -2   0  19 59.7701 105.568  24
  -2   0  18 9974.58 748.735  14
  -2   0  18 9176.63 784.223  24
  -2   0  17-72.6432 128.305  24
  -2   0  17-59.7963 149.356  14
  -2   0  16 13445.6 1004.57  24
  -2   0  16 13124.1 917.797  14
  -2   0  15 74.9204 147.931  24
  -2   0  15-61.0740 132.102  14
  -2   0  14 6961.79 698.361  21
  -2   0  14 8083.43 681.228  14
  -2   0  14 7192.51 701.308  24
  -2   0  13-55.6241 98.2416  14
  -2   0  13-68.9500 136.145  24
  -2   0  13 70.0128 123.650  21
  -2   0  12 51737.5 2119.65  14
  -2   0  12 48733.9 2048.96  15
  -2   0  12 51801.8 2240.66  24
  -2   0  12 46430.2 2185.98  21
  -2   0  11 59.5939 105.255  24
  -2   0  11 47.4924 102.734  14
  -2   0  11 43.8796 102.524  15
  -2   0  11 60.1275 106.197  21
  -2   0  10 34743.1 1492.76  15
  -2   0  10 33448.2 1615.06  21
  -2   0  10 33973.8 1616.35  24
  -2   0   9 50.3654 77.0443  21
  -2   0   8 43271.3 1830.63  21
  -2   0   7-61.6346 94.2828  12
  -2   0   6 70696.7 2510.77  12
  -2   0   5-26.5676 84.5873  12
  -2   0   4 12287.8 649.846  34
  -2   0   4 11991.3 625.406  12
  -2   0   3-24.7484 48.8704  34
   2   0  -2 39715.5 1537.83  28
   2   0  -1 162.209 75.6516  28
   2   0   0 46727.0 1758.47  28
   2   0   1-85.3462 87.0581  28
   2   0   2 4680.96 374.676  28
  -2   0  -3-26.2628 69.5747  13
  -2   0  -4 35406.5 1384.94  13
  -2   0  -4 33255.9 1408.94   9
  -2   0  -5-29.3433 85.9342  13
  -2   0  -5 33.6992 89.2691   9
  -2   0  -6 17475.5 839.132  13
  -2   0  -6 15150.8 837.835   9
  -2   0  -7 99.2723 87.6574  13
  -2   0  -7-79.6241 93.0088   9
  -2   0  -8 291.393 116.386   3
  -2   0  -8 43.5480 86.1847   9
  -2   0  -8 537.711 167.473   6
  -2   0  -9 47.5302 118.729   9
  -2   0  -9 89.5568 88.4421   3
   2   0  10 1962.91 319.814  33
  -2   0 -10 2274.45 331.338   9
  -2   0 -10 1752.33 249.117  18
   2   0  11-56.6426 86.6352  33
  -2   0 -11 55.5921 120.244   9
   2   0  12 4328.88 498.391  33
  -2   0 -12 4629.40 497.438   6
  -2   0 -12 5001.97 531.039   9
  -2   0 -13-228.185 181.697   6
   2   0  13-155.362 153.470  27
   2   0  14 10476.1 898.241  27
  -2   0 -14 10805.8 791.593   6
  -2   0 -15 111.996 121.149   6
   2   0  15 76.0192 134.278  27
   2   0  16 8899.97 782.691  27
  -2   0 -16 8596.44 675.803   6
   2   0  17 63.7020 112.498  27
  -2   0 -17-46.8408 130.793   6
   2   0  18 270.049 158.512  27
  -2   0 -18 396.804 144.836   6
   2   0  19-42.7733 92.5169  27
  -2   0 -19 31.4044 87.6928   6
   2   0  20 60.7162 65.6809  27
  -2   0 -20 44.5414 62.2067   6
  -2  -1  21 3586.53 362.733  24
  -2   1  21 4129.99 385.618  24
  -2  -1  20 390.876 149.681  24
  -2   1  20 193.014 120.798  24
  -2  -1  19 3950.23 431.578  14
  -2   1  19 3421.52 418.508  14
  -2  -1  19 4277.75 484.245  24
  -2   1  19 4231.58 479.353  24
   2   1 -19 4302.71 460.335   2
  -2   1  18-55.2208 109.031  14
  -2  -1  18 54.2355 126.705  14
  -2   1  18 131.618 116.219  24
  -2  -1  18-66.4253 101.591  24
  -2   1  17 8072.26 700.706  14
  -2  -1  17 8467.77 759.357  24
  -2   1  17 10181.2 829.018  24
  -2  -1  17 8501.73 710.596  14
  -2  -1  16 594.682 218.772  24
  -2   1  16 857.849 248.889  14
  -2  -1  16 727.493 240.378  14
  -2   1  16 664.702 226.947  24
  -2   1  16 736.714 233.336  20
  -2   1  15 11499.3 852.434  14
  -2  -1  15 11817.4 859.713  14
  -2   1  15 10885.3 899.422  24
  -2  -1  15 12206.0 952.153  24
  -2   1  15 12327.0 824.097  20
  -2  -1  14 147.614 145.887  21
  -2   1  14 367.478 183.681  21
  -2   1  14 58.8261 127.417  14
  -2  -1  14 293.440 172.007  14
  -2   1  14 360.306 191.011  24
  -2  -1  14 361.632 191.713  24
  -2   1  14 207.007 151.711  20
  -2  -1  13 4262.19 521.060  21
  -2  -1  13 3733.51 448.891  14
  -2   1  13 3328.36 430.590  14
  -2   1  13 3498.50 470.948  24
  -2   1  13 2926.05 436.489  21
  -2   1  13 4450.81 457.237  20
  -2  -1  13 3850.25 498.545  24
  -2  -1  12 3872.34 421.885  15
  -2   1  12 3956.77 424.291  15
  -2  -1  12 3576.70 429.383  14
  -2   1  12 3353.57 412.664  14
  -2  -1  12 3216.33 444.531  24
  -2   1  12 2635.16 398.298  24
  -2  -1  12 3061.95 438.735  21
  -2   1  12 2861.99 414.876  21
  -2   1  12 3406.62 401.995  20
   2   1 -12 3565.30 371.628  29
  -2   1  11 30750.3 1448.85  20
  -2   1  11 32739.3 1472.86  15
  -2  -1  11 32216.0 1466.92  15
   2   1 -11 33355.4 1415.95  29
  -2   1  11 34673.8 1525.30  14
  -2  -1  11 32809.2 1609.08  24
  -2  -1  11 35449.7 1542.34  14
  -2   1  11 30744.8 1583.71  24
  -2  -1  11 31737.6 1593.97  21
  -2   1  11 30470.6 1578.73  21
   2   1 -10-33.4473 66.0403  29
  -2   1  10 43.2012 93.4402  14
  -2  -1  10-54.7767 108.154  24
  -2   1  10 109.787 108.385  24
  -2  -1  10-55.1074 84.2817  21
  -2   1  10 110.357 128.908  21
  -2   1  10-36.8843 86.1694  16
  -2   1  10 39.9907 86.4962  15
  -2   1  10 80.5962 87.1610  20
  -2  -1  10 40.6002 101.399  15
  -2  -1   9 26197.4 1324.12  21
  -2   1   9 24597.7 1292.76  21
   2   1  -9 25881.0 1147.14  29
   2   1  -8 3131.04 291.326  29
  -2   1   8 2693.22 342.197  21
  -2  -1   8 3260.25 355.434  34
  -2  -1   8 2450.16 330.861  21
   2   1  -7 19777.1 898.489  29
  -2   1   7 21523.5 971.612  12
  -2  -1   7 21057.9 973.956  12
  -2  -1   7 21224.7 1031.50  34
   2   1  -6 3674.10 293.677  29
  -2  -1   6 3509.07 344.478  34
  -2   1   6 4075.99 337.388  12
  -2  -1   6 3827.26 331.817  12
   2   1  -5 22621.5 989.072  29
  -2   1   5 26221.8 1070.77  12
  -2  -1   5 25710.1 1071.33  12
  -2  -1   5 26530.8 1125.50  34
   2   1  -4 12643.6 604.665  29
  -2   1   4 13969.8 668.596  12
  -2  -1   4 13333.4 662.462  12
  -2  -1   4 12686.2 681.122  34
   2   1  -3 8990.76 455.494  29
  -2  -1   3 8197.14 498.666  34
   2   1  -2-17.9418 57.1216  29
   2   1  -2 81.6695 72.1144  28
   2  -1  -2 192.011 99.8652  28
   2   1  -1 10286.2 514.758  29
   2   1  -1 10921.1 594.672  28
   2  -1  -1 11690.1 610.429  28
   2  -1   0 9552.96 563.523  28
   2   1   0 11043.4 592.606  28
   2  -1   1 6051.76 438.117  28
  -2   1  -1 7388.76 438.009  13
   2   1   1 6796.18 455.030  28
   2   1   2 21659.9 968.222  28
  -2   1  -2 20214.9 906.160  13
   2  -1   2 20319.6 951.209  28
  -2   1  -3 38851.6 1516.48  13
  -2   1  -4 1175.96 193.684  13
  -2  -1  -4 878.093 182.564   9
  -2   1  -4 1277.73 201.245   9
  -2   1  -5 26288.1 1161.30  13
  -2  -1  -5 26694.1 1187.56   9
  -2   1  -5 27771.5 1198.54   9
  -2   1  -6 9239.31 587.790  13
  -2  -1  -6 9762.11 615.202   9
  -2   1  -6 8990.05 597.709   9
  -2   1  -7 5463.54 440.692  13
  -2  -1  -7 5269.04 455.438   9
  -2   1  -7 5013.94 451.577   9
   2   1   8 1205.70 228.728  33
  -2   1  -8 1317.09 237.935   3
  -2   1  -8 1235.26 215.218  13
  -2  -1  -8 1242.62 239.147   6
  -2   1  -8 620.585 166.432   6
  -2  -1  -8 1526.60 254.541   9
  -2   1  -8 740.358 194.879   9
   2   1   9 5455.10 505.651  33
  -2   1  -9 4497.25 459.823   3
  -2  -1  -9 5351.52 487.182   6
  -2   1  -9 5217.04 479.057   6
  -2  -1  -9 4657.72 470.886   9
  -2   1  -9 5701.47 508.495   9
  -2   1  -9 5139.40 423.757  18
   2   1  10 315.939 155.096  33
  -2   1 -10 507.325 179.951   3
  -2  -1 -10 388.443 166.876   6
  -2   1 -10 680.663 197.428   6
  -2  -1 -10 566.411 182.622   9
  -2   1 -10 618.470 193.788   9
  -2   1 -10 844.451 176.891  18
   2  -1  11 1721.54 305.856  33
   2   1  11 2434.58 358.683  33
  -2  -1 -11 1557.43 289.025   6
  -2   1 -11 2446.20 355.225   6
  -2  -1 -11 1657.55 310.664   9
  -2   1 -11 1771.82 315.116   9
  -2   1 -11 2049.02 281.421  18
  -2   1 -11 2851.32 387.770   3
   2   1  12 1559.25 330.498  27
   2  -1  12 1651.10 359.337  27
   2  -1  12 1381.00 283.678  33
  -2   1 -12 1179.17 261.039   3
  -2  -1 -12 1312.44 284.679   6
  -2   1 -12 1372.30 281.592   6
  -2  -1 -12 1344.22 281.069   9
  -2   1 -12 1231.49 277.207   9
   2   1  12 1562.87 298.497  33
   2  -1  13 10297.7 883.937  27
  -2   1 -13 10633.4 769.415   3
  -2  -1 -13 9082.46 725.651   6
  -2   1 -13 9071.51 725.270   6
   2   1  13 8809.31 821.645  27
  -2   1 -14 509.940 193.771   3
   2  -1  14-77.5769 118.651  27
  -2  -1 -14 452.976 180.271   6
  -2   1 -14 170.939 142.311   6
   2   1  14-76.8475 151.735  27
   2   1  15 13178.8 1000.27  27
   2  -1  15 15876.7 1082.84  27
  -2   1 -15 14676.7 922.617   3
  -2  -1 -15 11864.5 862.473   6
  -2   1 -15 14556.4 919.597   6
   2   1  16 2015.45 363.962  27
   2  -1  16 2246.95 387.953  27
  -2  -1 -16 2046.30 319.956   6
  -2   1 -16 2426.15 350.501   6
  -2   1 -17 1332.88 266.801   6
   2  -1  17 1499.51 300.454  27
  -2  -1 -17 1682.62 278.913   6
   2   1  17 1361.05 282.126  27
   2   1  18 312.990 153.523  27
   2  -1  18 526.375 180.652  27
  -2  -1 -18 726.940 185.663   6
  -2   1 -18 503.653 157.503   6
   2   1  19 163.883 102.361  27
   2  -1  19 41.2695 72.9327  27
  -2  -1 -19 239.702 105.863   6
  -2   1 -19 30.4234 71.1272   6
   2   2 -21 679.956 155.774   2
  -2  -2  20 2618.14 333.515  24
  -2   2  20 2465.94 321.156  24
   2   2 -20 3082.97 349.646   2
  -2  -2  19 271.637 136.242  24
  -2   2  19 531.532 163.052  24
   2   2 -19 260.945 160.111   2
  -2   2  19 691.099 191.217  14
  -2   2  18 5104.40 523.334  14
  -2  -2  18 5601.27 530.919  14
  -2   2  18 5457.42 566.490  24
  -2  -2  18 5685.04 581.492  24
  -2   2  17 1142.19 264.169  14
  -2  -2  17 1165.98 256.949  14
  -2  -2  17 1435.07 315.333  24
  -2   2  17 807.297 239.971  24
  -2   2  16 2261.01 361.506  14
  -2  -2  16 1689.93 322.989  14
  -2  -2  16 1861.20 357.169  24
  -2   2  16 1978.94 352.769  24
  -2   2  16 2244.75 352.108  20
  -2   2  15 893.945 242.419  14
  -2  -2  15 1003.28 266.870  14
  -2  -2  15 650.359 231.389  24
  -2   2  15 858.574 245.932  24
  -2   2  15 705.162 231.036  20
  -2   2  14 58.0268 135.562  14
  -2  -2  14-57.8116 135.059  14
  -2   2  14-70.2872 87.7716  24
  -2  -2  14 70.7883 88.3974  24
  -2   2  14 106.853 141.527  20
   2   2 -13 8626.53 635.364  29
  -2   2  13 8769.44 696.336  14
  -2  -2  13 7429.48 655.263  14
  -2   2  13 9049.78 761.281  24
  -2  -2  13 8138.73 737.876  24
  -2  -2  13 7942.54 734.702  21
  -2   2  13 8242.12 738.663  21
  -2   2  13 9949.39 711.849  20
   2   2 -12 4614.63 444.918  29
  -2   2  12 5392.97 520.682  14
  -2  -2  12 5983.70 548.467  14
  -2   2  12 5982.68 517.160  15
  -2  -2  12 5103.14 559.461  24
  -2  -2  12 4774.13 472.572  15
  -2  -2  12 5046.13 558.081  21
  -2   2  12 4193.25 514.207  21
  -2   2  12 6208.09 539.174  20
  -2   2  12 4204.39 508.357  24
  -2   2  11 3840.14 397.457  15
  -2  -2  11 3420.04 379.121  15
  -2  -2  11 3150.26 386.136  14
  -2  -2  11 2901.53 403.747  24
  -2  -2  11 2776.02 383.285  34
  -2   2  11 3855.15 458.399  24
   2   2 -11 3164.95 349.546  29
  -2  -2  11 3548.53 445.961  21
  -2   2  11 2766.69 399.248  21
  -2   2  11 3077.97 382.740  20
  -2   2  11 3598.47 402.474  14
  -2  -2  10 8477.73 663.771  34
  -2   2  10 8738.39 609.882  15
  -2  -2  10 9776.79 643.157  15
   2   2 -10 8659.71 578.818  29
  -2   2  10 9480.43 649.769  14
  -2   2  10 8672.73 691.537  24
  -2  -2  10 8413.96 676.882  24
  -2  -2  10 9508.90 712.673  21
  -2   2  10 7263.75 643.902  21
  -2   2  10 8773.87 624.745  20
   2   2  -9 799.258 165.524  29
  -2  -2   9 1004.49 208.341  34
  -2  -2   9 708.788 191.219  21
  -2   2   9 865.858 207.527  21
  -2   2   9 674.872 173.442  20
   2   2  -8 7329.58 492.755  29
  -2  -2   8 8715.88 616.125  34
   2   2  -7 2016.55 233.318  29
  -2  -2   7 1981.61 274.648  34
  -2   2   7 2174.67 258.030  12
  -2  -2   7 2210.96 256.711  12
  -2  -2   7 1688.73 208.976  11
  -2   2   6 55126.1 2024.84  12
  -2  -2   6 55604.2 2042.29  12
  -2  -2   6 53356.5 2118.24  34
   2   2  -6 55446.1 1997.44  29
  -2   2   5 10004.3 557.129  12
  -2  -2   5 10519.3 574.271  12
   2   2  -5 8613.58 510.680  29
  -2  -2   5 10088.7 614.752  34
   2   2  -4 22.8968 49.5296  29
  -2   2   4 124.514 82.2799  12
  -2  -2   4 77.3494 71.9982  12
  -2  -2   4-32.7931 50.1598  34
   2   2  -3 11956.3 579.160  29
  -2  -2   3 10689.2 621.666  34
   2  -2  -2 11657.9 615.765  28
   2   2  -2 10475.7 591.823  28
   2   2  -2 10081.5 535.301  29
   2   2  -1 190.803 90.1537  28
   2  -2  -1 276.747 117.270  28
   2   2  -1 97.6259 51.8924  19
   2   2  -1 128.740 68.4404  29
   2   2   0 21633.5 950.141  28
   2  -2   0 20034.0 934.990  28
  -2   2   0 22071.1 921.311  13
   2   2   0 19838.0 860.318  19
   2   2   1 18003.8 856.763  28
   2  -2   1 17393.6 854.605  28
  -2   2  -1 18449.8 831.794  13
  -2   2  -2 5903.92 414.051  13
  -2   2  -3 504.871 134.602  13
  -2   2  -4 60501.2 2235.65  13
  -2   2  -5 14607.7 800.052  13
  -2  -2  -5 16566.0 828.760   9
  -2   2  -5 15350.2 806.159   9
  -2   2  -6 40600.3 1702.46  13
  -2  -2  -6 39267.1 1690.53   9
  -2   2  -6 43459.1 1711.14   9
  -2   2  -6 43916.0 1634.44  18
   2   2   6 41326.8 1701.04  33
   2   2   7 3924.21 391.772  33
  -2   2  -7 4578.27 437.139   3
  -2   2  -7 3992.83 393.241  13
  -2  -2  -7 3958.05 397.640   9
  -2   2  -7 4901.10 429.301   9
  -2   2  -7 4348.99 367.347  18
  -2   2  -8 5314.84 499.007   7
  -2   2  -8 4071.56 435.788   3
  -2   2  -8 4226.35 419.100  13
  -2  -2  -8 4228.39 416.836   6
  -2   2  -8 4797.96 443.927   6
  -2  -2  -8 4618.16 446.261   9
  -2   2  -8 5393.84 479.140   9
  -2   2  -8 4681.43 396.849  18
   2   2   8 4350.46 436.141  33
  -2   2  -9 1894.58 299.271   3
  -2   2  -9 1797.53 273.454  13
  -2  -2  -9 1523.89 264.003   6
  -2   2  -9 1344.95 245.621   6
  -2  -2  -9 1422.00 259.160   9
  -2   2  -9 1705.48 287.824   9
  -2   2  -9 1713.58 244.320  18
   2   2   9 1415.51 259.546  33
  -2   2 -10 4481.55 483.854   3
  -2   2 -10 4262.38 453.831  13
  -2  -2 -10 4188.42 452.740   6
  -2   2 -10 5020.48 479.175   6
  -2  -2 -10 4395.84 467.413   9
  -2   2 -10 4762.76 485.388   9
  -2   2 -10 5000.40 436.758  18
   2   2  10 3867.80 450.221  33
   2   2  11 2846.14 395.853  33
  -2   2 -11 3499.71 434.787   3
  -2  -2 -11 3836.01 437.836   6
  -2   2 -11 2724.93 376.929   6
  -2  -2 -11 3544.73 431.739   9
  -2   2 -11 2957.79 393.957   9
  -2   2 -11 3328.20 362.798  18
   2  -2  11 4143.55 466.156  33
   2   2  12 5212.68 598.695  27
   2  -2  12 3545.32 519.641  27
  -2   2 -12 5403.73 555.381   3
   2  -2  12 5262.68 550.374  33
  -2  -2 -12 5506.62 532.971   6
  -2   2 -12 5118.20 513.042   6
   2   2  12 4552.90 519.190  33
  -2   2 -12 5420.48 471.347  18
   2   2  13 518.413 207.397  27
   2  -2  13 905.573 267.008  27
  -2  -2 -13 382.566 187.569   6
  -2   2 -13 552.123 201.632   6
  -2   2 -13 418.186 198.008   3
   2  -2  14 4646.89 570.847  27
   2   2  14 4261.75 544.921  27
  -2   2 -14 3942.36 483.276   3
  -2  -2 -14 4342.39 478.053   6
  -2   2 -14 3243.81 426.884   6
  -2   2 -15 2514.17 381.539   3
   2   2  15 2891.33 439.276  27
  -2  -2 -15 2652.85 368.147   6
  -2   2 -15 2694.41 373.625   6
   2  -2  15 2876.35 443.096  27
   2   2  16 5392.32 569.131  27
   2  -2  16 4237.07 513.717  27
  -2   2 -16 4174.30 464.612   3
  -2  -2 -16 3680.99 428.446   6
  -2   2 -16 4870.03 478.188   6
   2   2  17 57.0029 87.1917  27
   2  -2  17 348.109 162.010  27
  -2  -2 -17-83.6420 110.793   6
  -2   2 -17 128.256 113.259   6
  -2   2 -17 307.318 145.056   3
   2   2  18 94.2806 101.964  27
   2  -2  18 47.8695 94.5207  27
  -2  -2 -18 34.4436 86.0284   6
  -2   2 -18-35.3672 93.6928   6
  -2   2 -18 35.4487 88.5385   3
   2   2  19 251.031 109.856  27
   2  -2  19 398.505 132.030  27
  -2  -2 -19 104.111 83.0792   6
  -2   2 -19 161.466 106.437   6
   2   3 -21 1090.89 182.319   2
   2   3 -20 39.9087 99.6795   2
   2   3 -19 698.676 212.412   2
  -2   3  18-47.7244 111.505  14
   2   3 -18-58.4203 136.491   2
  -2   3  17 793.246 220.361  14
  -2   3  16 279.668 156.293  14
  -2   3  16 105.250 154.227  20
  -2   3  15 684.455 214.653  14
  -2   3  15 650.635 225.486  20
  -2   3  14 4954.93 521.761  14
  -2   3  14 4874.26 521.392  20
   2   3 -13 1958.70 299.033  29
  -2   3  13 2222.82 342.884  20
   2   3 -12 181.236 105.851  29
  -2   3  12 50.7512 155.238  20
  -2  -3  12-61.5253 133.073  34
   2   3 -11 6243.70 509.702  29
  -2  -3  11 5847.08 571.576  34
  -2   3  11 6550.76 564.219  20
  -2  -3  10 777.833 204.267  34
   2   3 -10 1067.35 202.529  29
  -2  -3  10 998.137 189.664  11
  -2   3  10 859.975 213.386  20
   2   3  -9 18078.8 919.717  29
  -2  -3   9 15842.5 869.155  11
  -2   3   9 18613.2 978.335  20
  -2  -3   8 1524.42 263.415  34
   2   3  -8 987.924 184.625  29
  -2  -3   8 1364.52 206.543  11
  -2   3   8 1426.25 242.962  20
  -2  -3   7 34187.3 1390.68  11
  -2  -3   7 35627.4 1557.08  34
   2   3  -7 33223.2 1396.25  29
   2   3  -6 5257.03 399.644  29
  -2  -3   6 5801.85 414.063  11
  -2  -3   6 6035.50 499.983  34
   2   3  -5 54863.8 2025.79  29
   2   3  -4 10499.4 577.310  29
   2   3  -3 16149.8 759.070  29
   2   3  -3 15722.6 728.042  19
   2   3  -2 1643.25 189.211  19
   2   3  -2 1625.28 203.017  29
   2   3  -1 22911.4 953.556  19
   2   3  -1 21959.0 964.971  29
  -2   3   0 2376.14 249.108  13
   2   3   0 3126.15 266.783  19
  -2   3  -1 13574.2 702.512  13
   2   3   1 14183.0 698.291  19
  -2   3  -2 18759.0 870.285  13
  -2   3  -2 17182.9 772.472  18
  -2   3  -3 72219.9 2629.89  13
  -2   3  -3 72885.1 2511.01  18
  -2   3  -4 22587.6 1049.87  13
  -2   3  -4 21641.7 952.323  18
  -2   3  -5 34973.1 1499.66  13
  -2   3  -5 35663.0 1409.76  18
  -2   3  -6 2588.06 321.611  13
  -2   3  -6 2901.78 290.952  18
  -2   3  -6 2948.39 365.717   7
  -2   3  -7 16560.6 963.068   7
  -2   3  -7 15354.2 897.256   3
  -2   3  -7 15364.5 890.615  13
  -2   3  -7 15754.4 813.135  18
  -2   3  -8 53.0365 140.510   7
  -2   3  -8 97.4511 113.852   3
  -2   3  -8 46.9965 109.814  13
  -2   3  -8 72.1749 71.2845  18
  -2   3  -9 5159.20 534.826   7
  -2   3  -9 5290.68 512.823   3
  -2   3  -9 4191.09 457.045  13
  -2   3  -9 5331.65 442.496  18
   2   3   9 4060.28 454.597  33
  -2   3 -10-55.7632 130.275   3
  -2   3 -10-58.7308 137.208   7
  -2   3 -10 51.7796 102.238  13
   2   3  10-53.3807 94.2723  33
  -2   3 -10 40.9182 62.5834  18
  -2   3 -11 936.341 253.915   3
  -2   3 -11 909.324 251.843   7
  -2   3 -11 531.422 200.055  13
  -2   3 -11 518.221 148.992  18
  -2   3 -12 306.423 195.199   7
  -2   3 -12 120.773 150.927   3
  -2   3 -13 912.351 253.448   3
  -2   3 -14 1422.61 294.645   3
  -2   3 -15 4577.67 500.420   3
  -2   3 -16 100.440 117.364   3
  -2   3 -17 85.8711 119.917   3
  -2   3 -18-34.4290 96.1415   3
  -2   3 -19 74.7269 72.9836   3
   2   4 -20 2198.37 276.893   2
   2   4 -19 269.322 148.530   2
   2   4 -18 4776.02 507.024   2
   2   4 -17 52.2212 122.011   7
   2   4 -17 60.8012 120.061   2
   2   4 -16 1517.48 300.098   7
  -2   4  16 1693.42 295.830  20
   2   4 -15 1560.92 315.782   7
  -2   4  15 1676.00 303.782  20
  -2   4  14 267.273 182.989  20
  -2   4  13 2447.37 368.526  20
   2   4 -12 670.938 176.074  29
  -2   4  12 777.783 234.657  20
  -2  -4  12 966.550 242.553  34
   2   4 -11 2281.74 313.089  29
  -2  -4  11 2024.41 292.222  11
  -2   4  11 1896.58 314.670  20
  -2  -4  11 1884.91 347.578  34
  -2  -4  10 8654.53 622.839  11
   2   4 -10 9410.98 646.643  29
  -2   4  10 9194.30 669.933  20
  -2  -4  10 10467.6 782.284  34
   2   4  -9 1826.11 272.398  29
  -2  -4   9 2030.62 278.830  11
  -2   4   9 1793.17 286.231  20
  -2  -4   9 2310.48 347.340  34
   2   4  -8 19989.0 986.431  29
  -2  -4   8 18856.1 967.760  11
  -2   4   8 20417.5 1033.04  20
  -2  -4   8 18432.5 1092.96  34
   2   4  -7 178.908 94.8339  29
  -2  -4   7 60.1107 118.724  31
  -2  -4   7 35.3222 69.8077  11
  -2   4   7 159.915 99.8930  20
  -2  -4   7 104.618 80.0589  34
   2   4  -6 73496.5 2628.84  29
  -2  -4   6 71441.5 2623.10  11
   2   4  -5 96.2804 80.2075  29
   2   4  -4 7704.73 499.221  29
   2   4  -4 7274.09 465.574  19
   2   4  -3 765.409 137.242  19
   2   4  -3 272.238 104.366  29
   2   4  -2 15634.4 769.251  29
   2   4  -2 14226.9 728.259  19
   2   4  -1 196.708 99.4350  19
   2   4   0 26574.7 1142.23  19
  -2   4  -1 92.7122 90.5187  13
   2   4   1 30.1490 65.2283  19
  -2   4  -2 23754.2 1095.02  13
   2   4   2 24504.2 1086.23  19
  -2   4  -3 19593.2 969.240  13
  -2   4  -4 49633.9 1988.57  13
  -2   4  -4 50299.5 1859.09  18
  -2   4  -5 5896.48 532.126   7
  -2   4  -5 6314.25 514.591  13
  -2   4  -5 6224.28 438.806  18
  -2   4  -6 29111.5 1398.63   7
  -2   4  -6 27198.4 1307.82   3
  -2   4  -6 27517.7 1319.85  13
  -2   4  -6 27455.1 1203.43  18
  -2   4  -7 2786.69 386.755   7
  -2   4  -7 2797.47 356.053   3
  -2   4  -7 2842.75 363.970  13
  -2   4  -7 2929.34 312.890  18
  -2   4  -8 4799.13 518.718   7
  -2   4  -8 3920.02 445.071   3
  -2   4  -8 4248.49 451.841  13
  -2   4  -8 3958.57 383.737  18
  -2   4  -9 542.760 186.313   3
  -2   4  -9 485.891 194.036   7
  -2   4  -9 485.441 172.476  13
  -2   4  -9 572.311 149.699  18
  -2   4 -10 4479.21 515.951   7
  -2   4 -10 2945.57 401.322  13
  -2   4 -10 3642.04 386.682  18
  -2   4 -10 3491.84 439.478   3
  -2   4 -11 178.363 166.082   3
  -2   4 -11 128.912 180.043   7
  -2   4 -12 4122.26 521.179   7
  -2   4 -12 4174.61 508.604   3
  -2   4 -13 2752.19 400.528   3
  -2   4 -13 2688.59 402.953   7
  -2   4 -14 1346.38 300.224   7
  -2   4 -14 1551.51 294.834   3
  -2   4 -15 106.049 104.744   3
  -2   4 -16 1967.86 304.341   3
  -2   4 -17 78.7418 120.452   3
  -2   4 -18 154.241 98.3249   3
   2   5 -19 2075.66 277.247   2
   2   5 -18 91.9572 128.386   2
   2   5 -18-40.7541 107.958   7
   2   5 -17 9779.31 694.954   7
   2   5 -17 8312.57 684.606   2
   2   5 -16 392.136 185.462   7
   2   5 -16 476.960 204.236   2
  -2   5  16 311.925 184.936  20
  -2   5  15 7625.01 614.430  20
   2   5 -15 7953.23 697.790   7
   2   5 -15 8139.24 713.268   2
   2   5 -14 64.3149 160.680   7
  -2   5  14 202.181 154.664  20
  -2   5  13 2213.75 346.569  30
  -2   5  13 2575.44 368.280  20
  -2   5  12 317.670 155.307  30
  -2   5  12 256.418 169.667  20
   2   5 -11 6029.31 524.767  29
  -2   5  11 4891.42 508.724  30
  -2  -5  11 6437.33 545.140  11
  -2   5  11 5388.90 517.663  20
  -2  -5  11 4976.16 563.724  34
   2   5 -10 3193.22 371.680  29
  -2  -5  10 3228.26 444.315  34
  -2  -5  10 2708.72 349.049  11
  -2   5  10 2874.43 370.731  20
  -2   5  10 2670.55 361.428  30
  -2   5   9 14425.9 897.930  30
  -2  -5   9 15396.9 1010.59  34
   2   5  -9 14010.1 848.435  29
  -2  -5   9 14249.8 855.954  11
  -2   5   9 15950.7 912.378  20
  -2  -5   9 16034.8 1081.96  31
   2   5  -8 1469.58 244.874  29
  -2   5   8 2046.31 302.671  30
  -2  -5   8 1543.62 255.548  11
  -2  -5   8 1062.35 283.633  31
  -2   5   8 1739.01 279.628  20
  -2  -5   8 1487.62 293.440  34
   2   5  -7 17925.5 937.636  29
  -2   5   7 16287.9 945.726  30
  -2  -5   7 19808.9 1187.17  31
  -2  -5   7 17506.3 939.730  11
  -2   5   7 18304.1 973.441  20
  -2   5   6 1240.06 233.478  30
   2   5  -6 1607.32 242.606  29
  -2  -5   6 1609.32 321.605  31
  -2  -5   6 1200.92 215.005  11
  -2  -5   5 17833.8 1102.65  31
   2   5  -5 16462.0 877.481  29
  -2   5   5 16527.9 911.144  30
  -2  -5   5 15922.2 863.613  11
   2   5  -5 16888.5 855.764  19
  -2  -5   4 3666.78 468.293  31
   2   5  -4 3691.26 360.254  29
  -2   5   4 3989.49 392.239  30
   2   5  -4 3883.63 352.765  19
   2   5  -3 5010.81 409.892  29
  -2   5   3 4706.97 430.744  30
   2   5  -3 5015.67 399.901  19
  -2   5   3 4395.66 408.069  17
  -2  -5   3 4922.21 530.361  31
  -2   5   2 750.700 177.999  17
   2   5  -2 1323.63 202.614  19
   2   5  -1 4311.22 377.684  19
  -2   5   1 4511.50 412.944  17
   2   5   0 7939.96 539.176  19
  -2   5   0 8836.60 591.987  17
   2   5   1 21916.4 1029.43  19
  -2   5  -1 20135.6 1042.29  17
  -2   5  -1 21796.0 1083.34   4
  -2   5  -2 237.653 131.171  17
  -2   5  -2 436.220 163.666   4
   2   5   2 257.800 130.388  19
  -2   5  -3 35101.8 1497.31  13
  -2   5  -3 35559.8 1544.71   4
  -2   5  -3 31689.3 1460.02  17
  -2   5  -4 5821.87 529.273   7
  -2   5  -4 4444.44 441.217  13
  -2   5  -5 17753.9 1028.90   7
  -2   5  -5 16407.5 957.520  13
  -2   5  -6 112.007 139.869   7
  -2   5  -6 49.9877 88.2804  13
  -2   5  -6-35.4805 70.0570  18
  -2   5  -7 3784.60 465.359   7
   2   5   7 4593.43 506.385  25
  -2   5  -7 4403.25 470.182  13
  -2   5  -7 3546.69 366.268  18
  -2   5  -8-62.0399 144.945   7
   2   5   8 119.840 118.318  25
  -2   5  -8 55.1280 97.3673  13
  -2   5  -8 82.3331 72.7153  18
  -2   5  -9 5672.09 596.434   7
  -2   5  -9 5476.58 544.609   3
   2   5   9 4736.81 537.433  25
  -2   5  -9 4885.43 529.454  13
  -2   5  -9 5338.63 477.891  18
  -2   5 -10 66.0376 174.934   7
  -2   5 -10 170.881 159.050   3
   2   5  10-63.9109 126.189  25
  -2   5 -11 5843.39 616.825   7
  -2   5 -11 4944.35 535.494   3
   2   5  11 4328.11 529.126  25
  -2   5 -12 58.0427 114.630   3
  -2   5 -12 130.317 162.753   7
  -2   5 -13 5026.13 558.149   7
  -2   5 -13 3828.59 461.072   3
  -2   5 -14 737.571 209.589   3
  -2   5 -14 968.206 252.730   7
  -2   5 -15 4598.04 482.026   7
  -2   5 -15 5122.55 492.976   3
  -2   5 -16-82.7803 115.583   7
  -2   5 -16 81.7736 102.126   3
  -2   5 -17 219.383 103.743   4
  -2   5 -17 199.273 105.932   3
  -2   5 -18 24.6631 57.6227   3
   2   6 -18 3138.78 336.218   2
   2   6 -18 4211.32 373.453   7
   2   6 -17 215.876 132.071   2
   2   6 -17-43.0048 107.413   7
   2   6 -16 6453.09 565.468   7
   2   6 -16 5726.05 536.298   2
   2   6 -15 56.4343 149.535   7
  -2   6  15 165.082 141.182  20
   2   6 -14 5537.66 568.473   7
  -2   6  13 52.6631 113.907  30
   2   6 -13 63.5324 158.674   7
   2   6 -13-57.9467 125.335   8
  -2   6  12 7167.39 626.756  30
  -2   6  11 54.6454 107.907  30
  -2   6  10 4609.13 493.965  30
  -2  -6  10 4462.15 579.785  31
  -2  -6   9 4315.51 564.177  31
  -2   6   9 3076.76 398.441  30
   2   6  -9 3329.35 385.263  29
  -2  -6   9 2844.36 365.126  11
   2   6  -9 2897.99 443.323  10
  -2  -6   9 3351.55 459.375  34
   2   6  -8 22220.4 1130.78  29
  -2   6   8 22029.0 1183.72  30
  -2  -6   8 20853.7 1122.79  11
  -2  -6   8 22480.1 1382.06  31
  -2  -6   7 388.722 182.606  31
   2   6  -7 750.734 183.871  29
  -2   6   7 903.476 226.779  30
  -2  -6   7 549.477 162.829  11
  -2  -6   6 17848.7 1159.18  31
  -2   6   6 16350.9 947.459  30
   2   6  -6 15550.9 876.884  29
  -2  -6   6 15131.8 875.347  11
   2   6  -6 14093.5 834.804  19
  -2  -6   5 1035.77 300.403  31
   2   6  -5 707.169 177.910  29
  -2  -6   5 799.459 183.713  11
  -2   6   5 804.031 192.994  30
   2   6  -5 871.891 180.169  19
  -2   6   4 4836.52 480.067  30
   2   6  -4 5340.54 462.544  29
  -2  -6   4 6157.27 489.855  11
  -2  -6   4 5326.46 609.923  31
   2   6  -4 5965.09 472.236  19
  -2   6   3 2269.45 301.205  17
  -2  -6   3 1960.94 366.041  31
  -2   6   3 1894.11 285.773  30
   2   6  -3 2093.18 276.765  19
  -2   6   2 2053.55 301.729  17
  -2   6   2 2089.76 310.601  30
   2   6  -2 2057.56 272.937  19
   2   6  -1 4608.57 424.858  19
  -2   6   1 4852.09 459.408  17
   2   6   0 13909.1 795.656  19
  -2   6   0 13615.9 829.089  17
   2   6   1 5213.85 458.406  19
  -2   6  -1 5157.42 480.180  17
   2   6   2 12128.5 740.321  19
  -2   6  -2 10747.2 738.793  17
  -2   6  -3-46.2353 100.011  17
  -2   6  -3 347.958 152.053   4
  -2   6  -4 8348.73 658.890   4
  -2   6  -5 113.032 132.077   7
  -2   6  -6 832.896 253.702   7
  -2   6  -6 1110.62 244.490  13
  -2   6  -7 1182.17 286.273   7
   2   6   7 376.896 176.696  25
  -2   6  -7 944.992 236.365  13
  -2   6  -8 64.4483 160.972   7
   2   6   8 64.1989 113.392  25
  -2   6  -9-65.9041 130.140   7
   2   6   9-65.0527 114.900  25
  -2   6 -10 3313.35 467.458   7
   2   6  10 3127.00 445.279  25
  -2   6 -11 717.302 244.966   7
   2   6  11 510.546 203.990  25
  -2   6 -12 2923.25 395.451   3
  -2   6 -12 3563.46 485.061   7
   2   6  12 3362.96 439.806  25
  -2   6 -13-58.0664 125.602   7
  -2   6 -13-49.1204 114.767   3
  -2   6 -14 3946.95 467.618   7
  -2   6 -14 3977.46 416.561   3
  -2   6 -15 88.6782 123.834   7
  -2   6 -15 84.2778 117.691   4
  -2   6 -15 77.8570 103.153   3
  -2   6 -16 582.343 155.594   4
  -2   6 -16 639.391 167.237   7
  -2   6 -16 802.325 164.080   3
  -2   6 -17 76.0623 67.3871   4
  -2   6 -17 486.344 115.761   3
   2   7 -17 4286.04 388.188   7
   2   7 -16 124.605 116.040   7
   2   7 -15 3268.58 390.255   7
   2   7 -14 427.200 182.628   7
   2   7 -14-49.8264 98.3951   8
  -2   7  13 2906.37 374.606  30
   2   7 -13 3381.10 432.584   7
   2   7 -13 2545.07 379.388   8
  -2   7  12 52.3704 103.433  30
   2   7 -12 179.307 149.294   7
   2   7 -12 59.4391 117.386   8
  -2   7  11 1088.12 246.778  30
   2   7 -11 729.506 229.697   7
  -2  -7  11 1267.44 314.238  31
  -2  -7  10 6029.40 696.438  31
   2   7 -10 6900.61 639.713   7
  -2   7  10 7396.75 630.505  30
  -2   7   9 8703.74 702.103  30
  -2  -7   9 9531.27 870.800  31
  -2  -7   8-84.8262 183.482  31
  -2   7   8-54.9391 84.0485  30
  -2  -7   7 8011.93 802.910  31
  -2   7   7 8897.05 696.820  30
  -2  -7   6 249.497 179.880  31
   2   7  -6-46.2306 70.7070  29
  -2   7   6 53.4057 105.448  30
  -2  -7   6 239.212 146.341  11
   2   7  -6-45.3173 89.4781  19
  -2  -7   5 3424.95 522.857  31
  -2   7   5 2255.45 350.208  30
  -2  -7   5 3233.58 374.689  11
   2   7  -5 3848.36 400.496  19
  -2   7   4-51.4886 111.370  30
  -2  -7   4-44.5747 68.1809  11
  -2  -7   4 238.982 172.302  31
   2   7  -4-44.5168 78.6238  19
  -2   7   3 2033.68 306.243  17
  -2  -7   3 2716.05 444.985  31
  -2  -7   3 2697.01 332.050  11
  -2   7   3 2080.33 328.450  30
   2   7  -3 2845.18 343.501  19
  -2   7   2 5368.35 522.741  30
   2   7  -2 5026.38 471.051  19
  -2   7   2 5345.74 499.320  17
   2   7  -2 5372.42 465.175  32
  -2   7   1 289.878 170.916  17
  -2   7   1 348.407 164.727  30
   2   7  -1 313.019 125.238  19
  -2   7   0 5760.62 528.883  30
   2   7   0 5464.66 495.676  19
  -2   7   0 5176.18 503.294  17
   2   7   1 11481.6 741.894  19
  -2   7  -1 10462.8 752.387  17
  -2   7  -2 152.722 127.382  17
   2   7   2 374.421 137.288  19
  -2   7  -3 4787.92 488.275  17
  -2   7  -4 311.156 158.912  17
  -2   7  -5 1765.19 313.019  17
  -2   7  -5 2074.75 333.587   4
  -2   7  -6 103.012 120.349  17
  -2   7  -6 57.7245 113.996   4
  -2   7  -7-62.1477 122.722   7
  -2   7  -7-59.0210 116.549   4
   2   7   7-65.7386 116.110  25
  -2   7  -8 189.885 158.152   7
   2   7   8 131.083 141.841  25
  -2   7  -9 1839.32 346.593   7
   2   7   9 2389.98 379.427  25
   2   7  10 125.480 135.803  25
  -2   7 -10 249.217 174.051   7
  -2   7 -11 2629.06 392.492   7
   2   7  11 1605.71 312.234  25
  -2   7 -12 55.7088 147.599   7
   2   7  12 110.025 108.655  25
  -2   7 -13 3515.45 419.668   7
  -2   7 -13 3336.61 398.778   4
  -2   7 -14 40.8372 95.4381   4
  -2   7 -14 173.854 138.398   7
  -2   7 -15 2386.91 287.748   7
  -2   7 -15 1684.26 241.838   4
  -2   7 -16 454.895 125.292   7
  -2   7 -16 179.792 85.2495   4
   2   8 -16 2142.91 249.613   7
   2   8 -15 327.885 136.627   7
   2   8 -15 138.442 101.554   8
   2   8 -14 756.822 193.672   7
   2   8 -14 421.136 162.993   8
  -2   8  13 84.4975 111.976  30
   2   8 -13 139.963 154.184   7
   2   8 -13 145.340 121.050   8
  -2   8  12 1258.81 246.869  30
   2   8 -12 1754.06 299.582   7
   2   8 -12 1071.93 253.651   8
  -2   8  11-50.0094 108.173  30
   2   8 -11 402.274 175.787   8
  -2   8  10 52.3230 113.181  30
  -2  -8   9 414.485 193.854  31
  -2   8   9 215.659 134.925  30
  -2  -8   8 11221.5 955.382  31
  -2   8   8 10822.1 789.127  30
  -2  -8   7 859.036 285.159  31
  -2   8   7 936.285 239.845  30
  -2  -8   6 3003.16 498.464  31
  -2   8   6 2697.22 379.988  30
  -2  -8   5 4076.68 573.230  31
  -2   8   5 3677.69 435.700  30
  -2   8   4 1108.99 211.855  22
  -2   8   4 1526.02 283.226  30
  -2   8   3 1676.43 301.220  30
  -2   8   3 1221.73 233.218  22
  -2   8   2 498.488 170.994  17
  -2   8   2 375.241 177.607  30
  -2   8   2 429.966 142.678  22
  -2   8   1 1947.27 311.229  17
  -2   8   1 1491.49 279.107  30
  -2   8   0 2404.35 348.973  17
  -2   8   0 2067.33 328.018  30
  -2   8  -1 426.052 176.183  17
  -2   8  -1 211.230 140.176  30
  -2   8  -2 5686.87 536.919  30
  -2   8  -2 4251.57 486.732  17
  -2   8  -3 216.297 143.395  17
   2   8   4 6696.90 562.879  23
  -2   8  -4 5085.68 525.343  17
  -2   8  -5 106.923 115.678  17
  -2   8  -6 3172.96 409.421  17
  -2   8  -7 49.9333 116.658  17
  -2   8  -7 164.100 152.741   4
   2   8   7-64.2254 113.426  25
  -2   8  -8 796.296 231.373   7
  -2   8  -8 540.792 180.240   4
  -2   8  -9 278.418 163.106   7
  -2   8  -9 52.5623 131.315   4
   2   8   9 59.5887 117.700  25
   2   8  10 3236.50 419.412  25
  -2   8 -10 3351.03 411.431   4
  -2   8 -11 148.814 138.599   7
  -2   8 -11 185.596 142.012   4
   2   8  11 153.346 127.756  25
  -2   8 -12 1700.23 274.947   7
  -2   8 -12 1420.36 249.208   4
  -2   8 -13 77.5961 96.9730   7
  -2   8 -13 180.904 106.027   4
  -2   8 -14 1755.88 236.427   4
  -2   8 -14 2104.23 261.539   7
   2   9 -14 93.1143 82.2692   8
   2   9 -13 75.2831 94.0379   8
  -2   9  12 742.008 168.411  30
   2   9 -12 649.389 188.497   8
  -2   9  11-41.3673 81.6778  30
   2   9 -11 47.8509 103.497   8
  -2   9  10 44.8663 97.0414  30
   2   9 -10-51.4587 128.518   8
  -2   9   9 5747.98 521.673  30
   2   9  -9 6921.60 603.886   8
  -2   9   8 1635.48 288.880  30
   2   9  -8 2006.31 327.337   8
  -2   9   7 9920.02 727.892  30
  -2   9   6 415.024 159.191  30
  -2   9   5 4564.06 481.559  30
  -2   9   4 316.826 154.824  30
  -2   9   4 203.632 119.507  22
  -2   9   3 3490.91 423.137  30
  -2   9   3 3409.54 369.866  22
  -2   9   2 2450.62 345.885  17
  -2   9   2 2111.06 299.676  22
  -2   9   2 1999.34 331.935  30
  -2   9   1 99.6392 116.440  17
  -2   9   1 104.634 113.210  30
  -2   9   1 131.267 102.280  22
  -2   9   0 612.229 192.187  17
  -2   9   0 795.438 196.139  22
  -2   9   0 570.766 195.424  30
  -2   9  -1 10122.7 722.740  30
  -2   9  -1 8905.12 643.350  22
  -2   9  -1 9192.90 705.856  17
  -2   9  -2 52.2555 113.023  17
  -2   9  -2-44.0782 95.3367  22
  -2   9  -2 151.946 126.495  30
  -2   9  -3 8151.38 641.962  30
   2   9   3 8117.73 622.845  23
  -2   9  -3 7655.44 588.818  22
  -2   9  -3 9373.02 692.795  17
  -2   9  -4 51.4965 120.421  17
  -2   9  -4 145.405 128.500  30
  -2   9  -4 339.382 129.869  22
  -2   9  -5 3672.75 380.911  22
  -2   9  -5 4142.14 451.943  17
  -2   9  -6 47.7468 126.605  17
   2   9   6 417.908 174.929  25
  -2   9  -6 192.656 107.736  22
  -2   9  -7 1969.24 294.600  17
   2   9   7 2222.67 350.773  25
  -2   9  -8 245.174 125.414  17
   2   9   8 536.387 183.725  25
   2   9   9 2333.29 335.704  25
   2   9  11 822.608 194.217  25
  -2   9 -12 55.9711 81.9674   4
  -2   9 -12 30.1418 70.4284   7
   2  10 -12 29.4596 73.5808   8
  -2  10  11 29.4183 82.1501  30
   2  10 -11 34.2717 90.7909   8
  -2  10  10 533.946 151.637  30
   2  10 -10 878.701 188.934   8
  -2  10   9 146.838 97.3847  30
   2  10  -9 206.062 115.196   8
  -2  10   8 6595.10 508.487  30
   2  10  -8 5633.14 500.022   8
  -2  10   7 83.0476 89.8338  30
   2  10  -7 44.6190 96.5268   8
  -2  10   6 6480.45 532.668  30
  -2  10   5 355.145 141.751  30
  -2  10   4 4065.83 419.067  30
  -2  10   4 3936.64 375.133  22
  -2  10   3-45.5631 80.4671  30
  -2  10   3 224.608 99.1664  22
  -2  10   2 1370.22 252.375  30
  -2  10   2 1465.59 239.906  22
  -2  10   1-42.6743 99.6977  17
  -2  10   1 45.4506 89.7421  30
  -2  10   1 39.3094 69.4233  22
  -2  10   0 2692.50 345.824  17
  -2  10   0 2914.37 359.782  30
  -2  10   0 2728.81 323.638  22
  -2  10  -1-44.8613 104.832  17
  -2  10  -1-87.8406 109.717  30
  -2  10  -1-78.7488 92.0171  22
  -2  10  -2 5529.01 462.900  22
  -2  10  -2 5861.93 511.439  17
  -2  10  -3 44.5556 118.043  17
  -2  10  -3 74.9986 93.6745  22
  -2  10  -4 3542.16 355.733  22
  -2  10  -4 3554.11 386.581  17
  -2  10  -5-82.8356 109.717  17
   2  10   5 51.1668 110.669  25
  -2  10  -5 66.9102 72.3613  22
   2  10   6 2746.14 357.905  25
  -2  10  -6 2673.50 324.296  17
  -2  10  -7 70.4014 98.3807  17
   2  10   7 268.017 136.700  25
  -2  10  -8 526.266 138.138  17
   2  10   8 935.251 200.917  25
   2  10   9 107.779 100.371  25
   2  10  10 398.382 118.576  25
  -2  11   9 657.902 132.889  30
  -2  11   8 180.170 88.1940  30
  -2  11   7 677.170 144.611  30
  -2  11   6 815.113 164.053  30
  -2  11   5 791.504 162.407  30
  -2  11   4 1305.03 204.984  30
  -2  11   4 1126.55 177.886  22
  -2  11   3 714.972 144.514  22
  -2  11   2 178.763 83.3724  22
  -2  11   1 609.776 141.125  22
  -2  11   0 153.024 89.6700  22
  -2  11   0 32.1686 85.2584  17
  -2  11  -1 1692.69 223.758  22
  -2  11  -1 1053.74 190.501  17
  -2  11  -2 146.497 85.9346  22
  -2  11  -2 165.494 105.482  17
  -2  11  -3 3642.17 323.013  22
  -2  11  -3 3766.13 353.078  17
   2  11   4 77.6657 90.7602  25
  -2  11  -4 154.233 84.9697  22
  -2  11  -4 31.1391 82.5302  17
   2  11   5 108.077 90.1540  25
  -2  11  -5 320.190 117.921  17
   2  11   6 65.6849 87.0395  25
  -2  11  -6 105.433 83.9586  17
   2  11   7 1160.35 182.708  25
  -2  11  -7 1138.44 165.848  17
   2  11   8-24.6194 68.7486  25
   2  12   1 53.2320 66.4934  25
   2  12   2 1767.91 207.857  25
  -3   0  20 25.7700 71.9617  14
  -3   0  19 6730.06 497.572  14
  -3   0  18 84.5934 118.133  14
  -3   0  17 6603.90 567.878  14
  -3   0  16-54.2338 126.712  14
  -3   0  15 924.103 235.407  14
  -3   0  14 59.6434 129.015  14
  -3   0  13 3995.49 468.257  15
  -3   0  13 3425.26 448.794  14
  -3   0  12 55.0516 128.611  15
  -3   0  12-59.2643 128.183  14
  -3   0  11 3119.05 408.064  15
  -3   0  11 3807.56 459.069  14
  -3   0  10 49.4750 97.6981  16
  -3   0  10 52.0863 121.694  15
  -3   0   9 9121.06 669.420  16
  -3   0   9 8761.96 672.280  15
  -3   0   8-48.4255 113.141  12
  -3   0   8-45.9609 107.383  16
  -3   0   7 10919.9 713.845  16
  -3   0   7 10351.0 714.550  12
  -3   0   6 42.6868 99.7364  16
   3   0  -6 105.441 131.678  28
  -3   0   6 44.6325 88.1376  12
  -3   0   6 45.7069 90.2586   5
  -3   0   5 5464.68 479.375  16
   3   0  -5 5609.23 526.023  28
  -3   0   5 6016.74 511.503  12
  -3   0   5 5379.53 489.975   5
  -3   0   4 40.2302 87.0154  16
   3   0  -4-49.7216 107.544  28
  -3   0   4-42.1656 111.698  12
  -3   0   4 42.8738 84.6538   5
   3   0  -3 488.725 173.040  28
  -3   0   3 427.286 136.570  26
  -3   0   3 294.925 144.591   5
   3   0  -2-48.7253 86.0503  28
  -3   0   2-43.5147 66.5531  26
  -3   0   2 41.7222 90.2422   5
  -3   0   1 88.9898 87.9290   3
   3   0  -1 195.244 136.344  28
  -3   0   0-44.8934 97.1010   3
   3   0   0 49.3670 115.332  28
  -3   0  -1 4517.01 444.536   3
  -3   0  -2 46.6594 100.930   3
  -3   0  -3 12856.2 818.172   3
  -3   0  -4-49.5111 97.7687   3
  -3   0  -5 16998.1 993.681   3
  -3   0  -6-51.6713 129.050   6
  -3   0  -6 52.9440 114.513   3
  -3   0  -7 29898.5 1459.96   3
  -3   0  -7 27834.6 1415.28   6
  -3   0  -8-55.5855 120.226   6
  -3   0  -8 167.530 155.931   3
  -3   0  -9 8705.45 702.683   3
  -3   0  -9 8941.09 717.794   6
  -3   0 -10-57.5291 143.689   6
  -3   0 -10-56.3112 121.808   3
  -3   0 -11 4389.77 490.926   6
  -3   0 -12-110.270 119.299   6
   3   0  13 2537.98 416.352  27
  -3   0 -13 2795.30 374.737   6
   3   0  14-63.8363 97.6319  27
  -3   0 -14 46.9259 101.496   6
   3   0  15 221.647 154.926  27
  -3   0 -15 285.761 135.105   6
   3   0  16 91.6328 90.5054  27
   3   0  17 4603.01 402.829  27
  -3  -1  20 1316.10 183.236  14
  -3   1  19 232.372 120.950  14
  -3  -1  19 100.239 102.314  14
  -3   1  18 3922.02 404.220  14
  -3  -1  18 4474.26 426.936  14
  -3   1  17 189.656 125.677  14
  -3  -1  17 96.5797 127.995  14
  -3   1  16 7197.18 609.545  14
  -3  -1  16 6928.36 610.521  14
  -3   1  15 1461.31 298.536  14
  -3  -1  15 2192.39 349.721  14
  -3   1  14 7320.96 652.257  14
  -3  -1  14 7006.72 654.982  14
  -3   1  14 8527.24 651.973  20
  -3   1  13 489.609 180.817  15
  -3  -1  13 774.586 224.748  15
  -3   1  13 997.003 259.680  14
  -3  -1  13 483.520 193.435  14
  -3   1  13 720.540 228.085  20
  -3   1  12 2218.16 341.270  15
  -3  -1  12 1925.92 318.613  15
  -3   1  12 1153.85 264.258  14
  -3  -1  12 1201.56 274.825  14
  -3   1  12 1866.94 317.668  20
  -3   1  11 10910.5 779.415  15
  -3  -1  11 11475.3 800.444  15
  -3   1  11 9828.25 764.019  14
  -3   1  11 10613.5 758.964  20
  -3  -1  10 12816.7 828.332  16
  -3   1  10 13287.3 834.146  16
  -3   1  10 13000.2 844.356  15
  -3  -1  10 11865.9 826.767  15
  -3   1  10 12599.2 831.138  20
  -3  -1   9 2064.56 314.960  16
  -3   1   9 2176.38 324.100  15
  -3  -1   9 2415.61 344.193  15
  -3   1   9 2314.63 329.127  16
  -3   1   9 1553.52 274.966  20
  -3  -1   8 10310.8 712.388  16
  -3   1   8 10981.6 728.321  16
  -3   1   8 10590.0 735.787  12
  -3  -1   8 10526.7 732.176  12
  -3   1   8 10057.1 714.758  20
  -3   1   7 663.999 175.611  16
  -3   1   7 735.537 195.399  12
  -3  -1   7 561.129 175.983  12
  -3  -1   7 573.615 175.051  16
  -3   1   7 317.454 156.001  20
  -3  -1   6 15901.3 879.013  16
  -3   1   6 14794.9 864.288  16
   3  -1  -6 15473.3 945.129  28
   3   1  -6 16193.2 957.804  28
  -3   1   6 15745.3 890.568  12
  -3  -1   6 16198.0 908.030  12
  -3   1   6 13196.8 835.354  20
  -3  -1   6 14295.5 873.137   5
  -3   1   6 14115.7 862.411   5
  -3  -1   5 40.8652 88.3909  16
  -3   1   5 41.8441 90.5081  16
   3  -1  -5 153.379 135.436  28
   3   1  -5 152.573 134.724  28
  -3   1   5 128.359 106.862  12
  -3  -1   5-87.0626 101.701  12
  -3   1   5 171.079 113.300  20
  -3  -1   5-44.3630 87.5960   5
  -3   1   5 43.8168 86.5176   5
  -3  -1   4 21967.8 1118.86  16
   3  -1  -4 25244.2 1249.30  28
   3   1  -4 25191.3 1245.89  28
  -3  -1   4 23979.3 1186.76  26
  -3   1   4 25131.1 1180.03  12
  -3  -1   4 22974.0 1157.35  12
  -3   1   4 23123.7 1154.32  20
  -3  -1   4 22606.8 1154.06   5
  -3   1   4 25704.4 1194.83   5
  -3  -1   3 424.432 137.387  16
   3  -1  -3 344.282 169.096  28
   3   1  -3 683.954 183.844  28
  -3  -1   3 760.011 177.396  26
  -3   1   3 698.436 174.849  20
  -3  -1   3 720.586 184.183   5
  -3   1   3 502.791 157.926   5
   3   1  -2-97.1673 128.699  28
   3  -1  -2-48.9388 136.652  28
  -3  -1   2 180.773 119.717  26
  -3   1   2 88.0322 122.906   3
  -3   1   2 40.6928 101.631  20
  -3  -1   2 209.895 117.218   5
  -3   1   2-41.5172 89.7983   5
   3   1  -1 341.158 161.103  28
   3  -1  -1 49.1197 114.868  28
  -3  -1   1 183.028 134.101  26
  -3   1   1 133.043 117.589   3
  -3   1   1 223.043 118.462  17
  -3  -1   0 7104.42 567.597   3
  -3   1   0 6391.07 543.913   3
   3  -1   0 6299.59 562.539  28
  -3  -1   0 7661.68 594.845  26
  -3  -1  -1 47.2429 93.4001  26
  -3  -1  -1 181.673 126.910   3
  -3  -1  -2 10989.9 725.612   3
  -3   1  -2 9829.55 706.872   3
  -3  -1  -3 1132.45 241.600   3
  -3   1  -3 1025.06 234.433   3
  -3  -1  -4 14133.2 866.739   3
  -3   1  -4 13861.7 878.549   3
  -3  -1  -5 49.7406 116.237   3
  -3   1  -5 262.679 153.880   3
  -3   1  -6 9539.25 711.732   3
  -3  -1  -6 7480.27 636.091   6
  -3   1  -6 8534.04 664.404   6
  -3  -1  -7 107.082 125.088   6
  -3   1  -7-53.4194 124.804   6
  -3   1  -7 56.4493 122.100   3
  -3   1  -8 15650.1 984.905   3
  -3  -1  -8 14532.6 941.655   6
  -3   1  -8 16173.6 976.840   6
  -3   1  -8 14397.0 863.137  18
  -3  -1  -9-56.4638 157.666   6
  -3   1  -9-56.4772 179.809   6
  -3   1  -9 58.8642 155.934   3
  -3  -1 -10 2104.00 337.519   6
  -3   1 -10 1651.63 306.643   6
  -3   1 -10 1647.58 324.915   3
  -3  -1 -11-56.1594 131.199   6
  -3   1 -11 56.3223 111.205   6
  -3   1 -11 115.182 168.660   3
   3  -1  12 1559.22 337.180  27
  -3  -1 -12 1406.74 282.023   6
  -3   1 -12 1684.54 302.858   6
  -3   1 -12 1207.17 264.599   3
   3   1  13 68.7680 121.445  27
   3  -1  13 69.4131 122.584  27
  -3  -1 -13-50.5813 109.403   6
  -3   1 -13-50.8792 110.047   6
  -3   1 -13-100.984 117.960   3
   3   1  14 1672.93 321.415  27
   3  -1  14 1562.56 309.771  27
  -3  -1 -14 1323.27 254.652   6
  -3   1 -14 873.550 214.558   6
  -3   1 -14 1384.91 249.447   3
   3   1  15 911.276 224.099  27
   3  -1  15 972.404 240.455  27
  -3  -1 -15 1025.91 208.374   6
  -3   1 -15 1075.58 221.782   6
   3   1  16 1101.08 226.709  27
   3  -1  16 1462.24 253.477  27
   3   1  17 333.954 114.705  27
   3  -1  17 368.411 129.348  27
  -3   2  19 2496.39 271.670  14
  -3  -2  19 2729.28 286.389  14
   3   2 -19 3319.49 339.851   2
  -3   2  18 74.0242 108.393  14
  -3  -2  18-38.0457 95.0193  14
  -3   2  17 4752.41 451.594  14
  -3  -2  17 3894.17 418.869  14
  -3   2  16-49.0046 129.813  14
  -3  -2  16 153.482 142.856  14
  -3   2  16 44.3990 117.613  20
  -3   2  15 4960.92 509.472  14
  -3  -2  15 5221.81 533.740  14
  -3   2  15 5357.29 524.109  20
  -3   2  14 55.1144 128.759  14
  -3  -2  14-58.5026 146.111  14
  -3   2  14 51.6278 136.763  20
  -3   2  13 11847.5 797.483  15
  -3  -2  13 9721.57 749.509  15
  -3   2  13 10720.8 789.045  14
  -3  -2  13 10623.8 807.010  14
  -3   2  13 11436.2 801.150  20
  -3   2  12 4380.93 468.507  15
  -3  -2  12 3450.48 436.694  15
  -3  -2  12 4306.93 504.367  14
  -3   2  12 2661.60 385.110  14
  -3   2  12 3457.33 442.678  20
  -3   2  11 766.719 204.242  16
  -3   2  11 410.525 188.252  15
  -3  -2  11 1167.22 257.638  15
  -3   2  11 966.860 247.536  20
  -3   2  10 1467.64 270.298  16
  -3   2  10 1802.01 304.995  15
  -3  -2  10 2277.66 334.364  15
  -3   2  10 2004.89 320.929  20
  -3  -2   9 18920.5 1053.26  16
  -3   2   9 20264.8 1066.45  16
  -3   2   9 18929.3 1060.10  15
  -3  -2   9 20531.8 1099.57  15
  -3   2   9 18593.0 1068.87  20
  -3  -2   8 1422.58 266.078  16
  -3   2   8 1313.56 240.470  16
  -3   2   8 1497.62 275.087  20
  -3  -2   7 28466.9 1303.46  16
  -3   2   7 27862.6 1298.87  16
   3   2  -7 27581.7 1389.57  28
  -3   2   7 28227.9 1321.06  12
  -3  -2   7 27874.1 1325.67  12
  -3   2   7 26131.0 1319.34  20
  -3   2   6 216.033 121.030  16
   3  -2  -6 369.527 147.719  28
   3   2  -6 471.105 173.210  28
  -3   2   6 393.265 149.744  12
  -3  -2   6 180.770 113.279  12
  -3  -2   6 503.744 157.558  16
  -3   2   6 282.074 149.983  20
   3  -2  -5 23993.4 1239.03  28
   3   2  -5 23398.6 1232.45  28
  -3  -2   5 24988.1 1218.92  26
  -3   2   5 23623.8 1158.42  12
  -3  -2   5 21504.5 1138.78  12
  -3   2   5 23679.3 1188.51  20
  -3  -2   5 23119.3 1168.57   5
  -3   2   5 23971.1 1176.35   5
  -3   2   5 23360.6 1155.12  16
   3  -2  -4 801.450 203.936  28
   3   2  -4 594.263 186.884  28
  -3  -2   4 570.053 169.291  26
  -3   2   4 951.065 207.772  12
  -3  -2   4 641.711 178.609  12
  -3   2   4 762.228 203.129  20
  -3  -2   4 910.003 203.721   5
  -3   2   4 677.599 180.750   5
  -3   2   4 875.377 199.491  17
   3  -2  -3 18394.4 1038.59  28
   3   2  -3 18844.5 1035.57  28
  -3  -2   3 18547.2 1025.36  26
  -3   2   3 16506.2 933.456  12
  -3  -2   3 18337.5 975.034  12
  -3   2   3 17498.3 973.875  20
  -3  -2   3 18309.6 979.593   5
  -3   2   3 18574.9 976.281   5
  -3   2   3 19544.1 985.695  17
   3   2  -2 339.914 155.514  28
   3  -2  -2 689.279 204.606  28
  -3  -2   2 667.691 189.084  26
  -3   2   2 567.891 177.565   3
  -3   2   2 654.661 197.226  20
  -3  -2   2 337.322 171.449   5
  -3   2   2 577.961 186.636   5
  -3   2   2 763.660 195.117  17
  -3   2   1 8372.63 617.249   3
   3   2  -1 8160.70 630.053  28
   3  -2  -1 7394.40 613.858  28
  -3  -2   1 7774.10 608.958  26
  -3  -2   1 6950.91 555.377   5
  -3   2   1 7391.54 564.379   5
  -3   2   1 8695.07 589.660  17
   3   2   0 1177.23 254.204  28
   3  -2   0 846.912 234.563  28
  -3  -2   0 870.491 215.464  26
  -3   2   0 1447.10 254.198   3
  -3   2   0 702.220 178.018  17
  -3   2  -1 15138.8 890.685   3
  -3  -2  -1 14697.3 896.331  26
  -3   2  -1 14576.2 890.976   4
  -3   2  -2 688.222 195.424   4
  -3  -2  -2 592.206 175.754  26
  -3   2  -2 1006.66 212.833   3
  -3   2  -3 6458.69 562.336   3
  -3  -2  -3 7234.40 587.985  26
  -3   2  -3 6247.02 558.299   4
  -3   2  -4 2700.16 364.682   4
  -3   2  -4 2995.45 388.611   3
  -3   2  -5 7896.90 649.163   3
  -3   2  -5 7479.16 550.744  18
  -3   2  -6 1452.87 295.261   3
  -3   2  -6 1450.06 238.409  18
  -3   2  -7 5778.48 566.546   3
  -3  -2  -7 5586.05 532.934   6
  -3   2  -7 4828.81 501.862   6
  -3   2  -7 4560.75 443.046  18
  -3  -2  -8 54.0547 135.145   6
  -3   2  -8 377.792 190.724   6
  -3   2  -8 296.635 165.775   3
  -3  -2  -9 383.982 181.761   6
  -3   2  -9 329.454 168.525   6
  -3   2  -9 782.123 225.811   3
  -3  -2 -10 109.604 128.118   6
  -3   2 -10 275.015 161.152   6
  -3   2 -10 120.043 149.981   3
  -3  -2 -11 1179.85 251.784   6
  -3   2 -11 593.714 203.693   6
  -3   2 -11 761.992 232.768   3
   3   2  12-69.3894 106.124  27
   3  -2  12 70.6250 124.724  27
  -3  -2 -12 51.1338 110.598   6
  -3   2 -12 51.6152 120.584   6
  -3   2 -12-55.7017 109.980   3
   3   2  13 1412.46 295.610  27
   3  -2  13 1108.48 265.000  27
  -3  -2 -13 803.103 201.575   6
  -3   2 -13 382.713 170.766   6
  -3   2 -13 1025.55 240.860   3
   3   2  14 114.247 112.788  27
   3  -2  14-57.9930 88.6950  27
  -3  -2 -14-42.0357 90.9194   6
  -3   2 -14 42.7248 99.8140   6
  -3   2 -14 45.3305 105.901   3
   3   2  15 291.942 129.367  27
   3  -2  15 394.176 151.120  27
  -3   2 -15 420.527 143.646   3
   3   2  16 780.302 179.834  27
   3  -2  16 550.454 156.213  27
  -3   2 -16 451.772 134.080   3
   3   3 -19-31.7833 79.3847   2
   3   3 -18 1269.99 232.056   2
  -3   3  17 410.253 154.974  20
  -3  -3  16 7910.71 623.858  14
  -3   3  16 8860.42 638.232  20
  -3  -3  15-51.3906 136.134  14
  -3   3  15 143.243 152.014  20
  -3  -3  14 5672.14 562.812  14
  -3   3  14 6659.25 574.449  20
  -3  -3  13 1029.30 260.234  14
  -3   3  13 1502.07 290.610  20
  -3  -3  12 2565.99 385.971  14
  -3   3  12 3571.16 435.490  20
  -3   3  11 1431.98 282.779  20
  -3   3  10 5295.29 530.846  20
  -3  -3   9 455.465 181.878  34
  -3   3   9 160.693 142.139  20
  -3   3   8 15304.8 951.424  20
  -3  -3   8 16541.0 1048.84  34
  -3   3   7 1535.63 275.226  20
  -3   3   6 7720.17 599.094  16
  -3  -3   6 9440.71 693.059  26
  -3   3   6 8626.22 664.477  20
  -3   3   5 766.864 204.004  16
  -3  -3   5 669.334 188.984  26
  -3   3   5 633.709 193.991  20
  -3   3   5 1201.34 230.345  17
  -3  -3   4 31680.4 1556.76  26
  -3   3   4 33398.9 1546.16  20
  -3   3   4 36007.9 1540.32  17
  -3  -3   3 256.062 135.904  26
  -3   3   3 130.841 122.051  17
  -3  -3   2 8932.29 676.098  26
  -3   3   2 8210.73 635.683  20
  -3   3   2 9442.39 646.652  17
  -3  -3   1-50.9665 90.0090  26
  -3   3   1 85.5854 119.491  17
  -3  -3   0 7646.21 637.077  26
  -3   3   0 8090.04 644.901   4
  -3   3   0 8162.55 602.000  17
  -3  -3  -1 51.0651 90.1998  26
  -3   3  -1 84.1931 117.560  17
  -3   3  -1 52.3865 113.322   4
  -3   3  -2 23253.7 1201.36   3
  -3  -3  -2 23892.9 1236.04  26
  -3   3  -2 23334.5 1237.35   4
  -3   3  -3 7601.58 607.263   3
  -3  -3  -3 7012.36 589.267  26
  -3   3  -4 4715.92 485.884   3
  -3   3  -4 5218.26 503.620  13
  -3   3  -4 4636.94 500.092   4
  -3   3  -5 56.3182 121.827   4
  -3   3  -5 52.1530 92.1236  13
  -3   3  -5 108.993 144.375   3
  -3   3  -6 6791.81 608.868   3
  -3   3  -6 6040.49 561.036  13
  -3   3  -6 5922.67 494.542  18
  -3   3  -6 5383.33 554.221   4
  -3   3  -7 173.819 144.730   4
  -3   3  -7 175.057 145.760   3
  -3   3  -7 43.1707 76.2880  18
  -3   3  -8 2670.44 382.051   4
  -3   3  -8 2683.92 395.561   3
  -3   3  -9 120.263 130.111   3
  -3   3 -10 178.714 157.899   3
  -3   3 -11-57.7190 134.854   3
  -3   3 -12 652.750 204.755   3
  -3   3 -13 1042.82 230.060   3
  -3   3 -14 1480.46 253.251   3
  -3   3 -15 36.4290 90.9882   3
  -3   3 -16 597.095 138.720   3
   3   4 -18-34.2020 79.9096   2
   3   4 -17 1024.18 200.300   7
   3   4 -17 888.386 199.811   2
   3   4 -16-46.0396 99.5874   7
  -3   4  16-39.3794 130.111  20
  -3   4  15 5519.49 500.922  20
  -3   4  14 1508.92 288.804  20
  -3   4  13 5600.33 541.731  20
  -3   4  12 430.868 178.429  20
  -3   4  11 3074.38 419.142  20
  -3   4  10 1045.40 254.461  20
  -3   4   9 6293.46 581.585  20
   3   4  -8 1271.31 238.092  29
  -3   4   8 1239.93 267.615  20
  -3  -4   8 1113.20 261.222  34
   3   4  -7 15434.8 907.161  29
  -3  -4   7 14934.1 884.156  11
  -3   4   7 16404.3 975.540  20
  -3  -4   7 15026.0 1012.15  34
   3   4  -6 4320.72 434.408  29
  -3  -4   6 4123.17 428.601  11
  -3   4   6 4855.80 488.517  20
  -3   4   6 5325.29 489.072  17
   3   4  -5 16931.3 956.406  29
  -3   4   5 18128.9 1028.01  20
  -3   4   5 17918.9 990.549  17
  -3   4   4 50.4728 117.915  20
  -3   4   4-46.7911 116.862  17
  -3   4   3 14949.9 910.722  20
  -3   4   3 16124.9 906.418  17
  -3  -4   2-54.7962 96.7705  26
  -3   4   2 98.8535 169.032  20
  -3   4   2 93.3409 136.678  17
  -3  -4   1 6743.05 611.134  26
  -3   4   1 8181.92 641.412  20
  -3   4   1 8218.72 617.603  17
  -3  -4   0 107.997 106.629  26
  -3   4   0-55.2980 129.197   4
  -3   4   0 185.507 115.837  17
  -3  -4  -1 10131.5 745.826  26
  -3   4  -1 10136.8 760.866   4
  -3   4  -1 9956.73 695.728  17
  -3   4  -2 1649.93 317.497   4
  -3  -4  -2 2711.37 367.314  26
  -3   4  -2 2698.25 354.363  17
  -3   4  -3 4069.58 438.737  13
  -3   4  -3 4171.03 493.417   4
  -3   4  -4 5641.65 531.037  13
  -3   4  -4 5542.64 565.086   4
  -3   4  -5 11996.5 815.224   3
  -3   4  -5 9936.78 753.347  13
  -3   4  -5 10972.0 817.717   4
  -3   4  -6 722.322 246.424   7
  -3   4  -6 424.697 186.143   4
  -3   4  -6 393.018 172.345   3
  -3   4  -7 1829.54 334.208   4
  -3   4  -7 2390.66 398.912   7
  -3   4  -7 2416.13 379.127   3
  -3   4  -8-66.3372 185.235   7
  -3   4  -8 60.6227 141.630   4
  -3   4  -8-58.2835 115.082   3
  -3   4  -9 391.132 207.697   7
  -3   4  -9 178.011 148.413   4
  -3   4  -9 291.007 170.638   3
  -3   4 -10 56.9013 123.072   4
  -3   4 -10-56.9832 112.510   3
  -3   4 -11 637.846 215.987   4
  -3   4 -11 653.523 210.540   3
  -3   4 -12 303.786 141.681   3
  -3   4 -13 591.822 185.098   3
  -3   4 -14 156.995 104.081   3
  -3   4 -15 835.501 169.800   3
  -3   4 -16 24.2165 64.1538   3
   3   5 -17-33.0992 87.6857   7
   3   5 -16 2632.85 331.442   7
  -3   5  16 3315.58 333.834  20
   3   5 -15 867.552 214.649   7
  -3   5  15 974.258 211.201  20
  -3   5  14 1178.10 243.289  20
  -3   5  13 759.806 210.942  20
  -3   5  12 2819.64 381.833  20
  -3   5  11 628.912 202.633  20
  -3   5  10 1445.68 290.964  20
  -3   5   9 377.551 178.571  20
  -3   5   8 12417.3 843.947  20
  -3   5   7 2144.66 337.827  20
   3   5  -6 8629.77 655.735  29
  -3   5   6 9791.27 722.472  20
  -3   5   6 8789.27 670.885  17
  -3  -5   5 47.7662 84.4096  11
  -3   5   5 105.215 139.390  20
  -3   5   5 244.080 142.994  17
  -3   5   4 17217.0 1010.69  20
  -3   5   4 17078.5 987.770  17
  -3   5   3 1549.63 296.223  20
  -3   5   3 1691.21 295.526  17
  -3   5   2 6669.29 559.287  30
  -3  -5   2 5594.18 560.206  26
  -3   5   2 4877.55 502.505  20
  -3   5   2 5930.33 540.320  17
  -3  -5   1 2533.89 369.471  26
  -3   5   1 2508.86 356.756  20
  -3   5   1 1801.36 310.462  17
  -3  -5   0 56.7413 112.045  26
  -3   5   0-51.2493 135.769  20
  -3   5   0 150.471 132.876  17
  -3  -5  -1 1115.71 253.158  26
  -3   5  -1 1057.58 250.813   4
  -3   5  -1 949.193 231.390  17
  -3   5  -2 10143.5 779.560   4
  -3   5  -2 9422.97 702.328  17
  -3   5  -3 2242.90 364.815   4
  -3   5  -3 2008.59 321.463  17
  -3   5  -4 2766.24 407.739   4
  -3   5  -5 1055.22 253.230   4
  -3   5  -6 7665.78 692.028   4
  -3   5  -7 198.394 211.059   7
  -3   5  -7 867.330 245.088   4
  -3   5  -8 2798.16 405.701   4
  -3   5  -8 2547.71 419.058   7
  -3   5  -8 2286.65 351.829   3
  -3   5  -9 469.741 194.410   4
  -3   5  -9 316.842 224.175   7
  -3   5  -9 428.527 171.008   3
  -3   5 -10 221.860 155.461   4
  -3   5 -10 876.994 218.877   3
  -3   5 -11-51.0021 127.378   4
  -3   5 -11 48.4319 104.754   3
  -3   5 -12 1089.21 232.727   4
  -3   5 -12 1145.11 229.323   3
  -3   5 -13 270.464 123.401   4
  -3   5 -13 386.698 141.126   3
  -3   5 -14 1036.24 190.158   3
  -3   5 -15 50.5745 67.0037   3
   3   6 -17 538.666 120.976   7
   3   6 -16-100.725 93.8018   7
   3   6 -15 2679.68 331.170   7
  -3   6  15 3193.52 315.560  20
   3   6 -14 46.6770 123.671   7
  -3   6  14 108.152 114.800  20
  -3   6  13 323.415 155.913  20
  -3   6  12 176.083 145.539  20
  -3   6  11 986.939 240.292  20
  -3   6  10 441.167 162.512  20
  -3   6   9 201.671 117.947  20
  -3   6   8 716.597 222.499  20
  -3   6   7 4288.38 472.485  20
  -3   6   6 51.6033 91.1450  30
  -3   6   6 51.7547 144.523  20
  -3   6   5 5956.45 545.612  30
  -3   6   5 5231.56 524.125  20
  -3   6   5 5828.60 533.729  17
  -3   6   4 3743.03 430.980  30
  -3   6   4 3973.72 447.036  20
  -3   6   4 3490.07 415.374  17
  -3   6   3 1094.89 233.023  30
  -3   6   3 976.074 234.122  20
  -3   6   3 1698.61 303.655  17
  -3   6   2 679.356 221.429  30
  -3  -6   2 60.3769 106.897  26
  -3   6   2 358.363 163.166  20
  -3   6   2 365.079 178.521  17
  -3   6   1 839.761 218.222  30
  -3  -6   1 356.029 174.836  26
  -3   6   1 613.938 212.762  20
  -3   6   1 943.375 254.201  17
  -3  -6   0 7364.43 648.265  26
  -3   6   0 7560.56 621.066  20
  -3   6   0 6636.77 594.111  17
  -3   6  -1 51.0695 110.461  20
  -3   6  -1-59.4475 148.472   4
  -3   6  -1 104.976 131.091  17
  -3   6  -2 361.712 184.547   4
  -3   6  -2 156.583 153.031  17
  -3   6  -3 4634.13 519.858   4
  -3   6  -3 4211.69 459.777  17
  -3   6  -4 184.318 143.625   4
  -3   6  -4 150.172 139.867  17
  -3   6  -5 12485.7 894.700   4
  -3   6  -6 1159.05 266.252   4
  -3   6  -7 7957.93 693.311   4
  -3   6  -8 173.431 169.385   4
  -3   6  -9 1315.46 280.918   4
  -3   6 -10 253.876 148.901   4
  -3   6 -11 1782.84 287.766   4
  -3   6 -12 198.622 121.661   4
  -3   6 -13 689.637 160.362   4
  -3   6 -13 755.787 153.458   3
  -3   6 -14-25.0514 66.3656   4
   3   7 -15 30.2573 70.6930   7
   3   7 -14 1633.47 242.894   7
   3   7 -13 1036.34 216.939   7
   3   7 -13 199.143 132.227   8
   3   7 -12 639.012 181.298   7
   3   7 -11 488.003 188.419   7
  -3   7  10 883.056 204.373  30
  -3   7   9 374.185 154.956  30
  -3   7   8 587.083 173.728  30
  -3   7   7 252.062 140.977  30
  -3   7   6 4546.30 476.882  30
  -3   7   5-52.5520 122.772  30
  -3   7   5 142.290 138.903  17
  -3   7   4 4081.07 453.427  30
  -3   7   4 3946.38 446.190  17
  -3   7   3-53.3905 105.417  30
  -3   7   3 101.573 134.534  17
  -3   7   2 1931.33 316.437  30
  -3  -7   2 1965.94 329.835  26
  -3   7   2 2023.38 319.809  17
  -3   7   1 107.621 116.488  30
  -3  -7   1 174.561 114.990  26
  -3   7   1 209.596 138.890  17
  -3   7   0 107.784 125.926  30
  -3   7   0 52.7702 123.306  17
  -3   7  -1 107.727 106.351  30
  -3   7  -1-52.5415 131.223  17
  -3   7  -2 3683.75 435.016  17
  -3   7  -2 3147.08 420.434   4
  -3   7  -3 690.866 216.747   4
  -3   7  -3 712.582 197.079  17
  -3   7  -4 5808.06 564.455   4
  -3   7  -4 5094.67 496.156  17
  -3   7  -5 56.9164 123.105   4
  -3   7  -5-46.5553 108.763  17
  -3   7  -6 7629.13 653.256   4
  -3   7  -7 53.7265 116.217   4
  -3   7  -8 2749.75 374.832   4
  -3   7  -9-47.2469 144.526   4
  -3   7 -10 298.964 141.402   4
  -3   7 -11-37.3472 87.2579   4
  -3   7 -12 499.688 135.958   4
  -3   7 -13-24.3051 56.7864   4
   3   8 -13 1380.85 214.083   8
   3   8 -12 36.7516 79.4980   8
  -3   8  11 2026.69 259.685  30
  -3  -8  11 1764.53 254.808  26
   3   8 -11 1930.17 292.833   8
  -3   8  10 566.163 160.770  30
  -3   8   9 329.348 131.454  30
  -3   8   8 1094.90 217.902  30
  -3   8   7 3867.01 415.456  30
  -3   8   6-47.6743 94.1417  30
  -3   8   5 7067.36 590.801  30
  -3   8   4 200.394 133.076  30
  -3   8   4 533.801 175.936  17
  -3   8   3 3245.62 406.975  30
  -3  -8   3 3826.36 444.812  26
  -3   8   3 4321.75 443.579  17
  -3   8   2 3114.80 390.133  30
  -3  -8   2 2391.77 357.682  26
  -3   8   2 2148.86 332.762  17
  -3   8   1 3372.27 407.280  30
  -3   8   1 2922.52 374.806  17
  -3   8   0-102.027 119.200  30
  -3   8   0 195.815 143.384  17
  -3   8  -1 50.6035 89.3676  30
  -3   8  -1-48.8695 129.456  17
  -3   8  -2 1846.60 304.248  30
  -3   8  -2 1872.77 302.205  17
  -3   8  -3 2638.85 350.234  30
  -3   8  -3 2933.25 363.729  17
  -3   8  -4 379.814 151.619  30
  -3   8  -4 399.903 162.207  17
  -3   8  -5 3647.72 404.816  30
  -3   8  -5 2718.69 356.511   4
  -3   8  -5 2744.25 336.750  17
  -3   8  -6 91.8586 134.537   4
  -3   8  -7 1477.06 258.428   4
  -3   8  -8 683.729 175.232   4
  -3   8  -9-108.785 101.307   4
  -3   8 -10 31.5839 78.8867   4
  -3   8 -11 249.694 87.7716  30
  -3   8 -11 314.076 108.724   4
   3   9 -12 198.857 88.0056   8
  -3   9  11-24.1101 56.3291  30
  -3  -9  11 53.3139 47.0798  26
   3   9 -11 30.0108 64.9131   8
  -3   9  10 1422.52 199.627  30
  -3  -9  10 1185.39 189.119  26
   3   9 -10 994.566 204.216   8
  -3   9   9 160.311 85.0329  30
  -3  -9   9 255.014 116.057  26
   3   9  -9 37.7713 88.3374   8
  -3   9   8 35.2007 98.3079  30
  -3  -9   8 79.9767 86.5105  26
  -3   9   7 225.900 120.090  30
  -3  -9   7 256.171 130.801  26
  -3   9   6 3696.53 371.963  30
  -3  -9   6 2318.38 314.998  26
  -3   9   5-82.7992 103.412  30
  -3  -9   5-45.6491 90.1502  26
  -3   9   4 3578.78 375.706  30
  -3  -9   4 2849.37 357.917  26
  -3   9   3 434.663 143.915  30
  -3  -9   3 182.004 114.027  26
  -3   9   3 380.162 142.728  17
  -3   9   2 2811.55 340.482  30
  -3   9   2 2155.16 267.275  22
  -3   9   2 1901.46 272.617  17
  -3   9   1 131.837 109.878  30
  -3   9   1 307.965 117.137  22
  -3   9   1 81.4292 113.806  17
  -3   9   0 1438.91 249.081  30
  -3   9   0 1009.67 192.815  22
  -3   9   0 1149.55 226.281  17
  -3   9  -1 600.435 165.478  30
  -3   9  -1 383.795 119.880  22
  -3   9  -1 245.600 125.741  17
  -3   9  -2 960.927 213.563  30
  -3   9  -2 792.086 168.638  22
  -3   9  -2 880.020 198.423  17
  -3   9  -3 120.909 100.979  30
  -3   9  -3 334.682 118.484  22
  -3   9  -3 460.842 148.031  17
  -3   9  -4 2989.86 333.979  30
  -3   9  -4 2392.51 274.821  22
  -3   9  -4 3214.57 336.267  17
  -3   9  -5 539.000 149.232  30
  -3   9  -5 207.991 95.2395  22
  -3   9  -5 562.959 149.507  17
  -3   9  -6 1057.23 189.400  30
  -3   9  -6 1023.06 164.242  22
  -3   9  -6 993.902 179.704  17
  -3   9  -7 88.8762 74.0423  30
  -3   9  -7 93.7912 68.7257  22
  -3   9  -8 307.898 93.8866  30
  -3   9  -9 420.872 104.254  30
  -3  10   8 522.905 117.992  30
  -3 -10   8 661.653 137.245  26
   3  10  -8 457.707 115.651   8
  -3  10   7 1432.09 196.576  30
  -3 -10   7 1338.50 195.758  26
   3  10  -7 951.575 165.190   8
  -3  10   6 229.007 98.2406  30
  -3 -10   6 309.082 98.7453  26
  -3  10   5 1366.26 206.783  30
  -3 -10   5 1404.07 211.341  26
  -3  10   4 94.8773 79.0061  30
  -3 -10   4 32.0568 69.3592  26
  -3  10   3 2272.16 270.201  30
  -3  10   2 32.8473 71.0550  30
  -3  10   2 49.4361 57.7580  22
  -3  10   2 28.2080 65.9098  17
  -3  10   1 1347.04 210.957  30
  -3  10   1 1001.97 163.700  22
  -3  10   0 64.8443 90.5738  30
  -3  10   0 130.543 69.2164  22
  -3  10   0 59.8628 74.8043  17
  -3  10  -1 1073.43 184.669  30
  -3  10  -1 649.923 132.464  22
  -3  10  -1 1040.71 181.891  17
  -3  10  -2 120.801 88.5190  30
  -3  10  -2 75.9771 70.8108  22
  -3  10  -2 202.774 99.1321  17
  -3  10  -3 1478.66 204.692  30
  -3  10  -3 1156.17 170.716  22
  -3  10  -3 1288.85 190.112  17
  -3  10  -4 313.693 103.446  30
  -3  10  -4 155.812 71.1823  22
  -3  10  -4 250.968 91.6157  17
  -3  10  -5 2080.48 220.538  30
  -3  10  -5 2039.42 200.390  22
  -3  10  -5 1703.59 196.436  17
  -4   0  17-24.8734 72.8475  14
  -4   0  16 2536.99 285.113  14
  -4   0  15-37.6806 99.8227  14
  -4   0  14 3650.65 391.662  14
  -4   0  13 44.1352 116.972  15
  -4   0  13 236.176 144.530  14
  -4   0  12 12357.4 810.827  15
  -4   0  12 12675.2 834.881  14
  -4   0  11-50.3410 108.883  15
  -4   0  11 106.280 132.718  14
  -4   0  10 1728.68 297.279  15
  -4   0   9-51.0960 110.527  16
  -4   0   9-53.7295 125.533  15
  -4   0   8 2698.07 367.672  16
  -4   0   8 2837.64 385.710  15
  -4   0   7 52.2856 130.593  16
  -4   0   6 5604.72 538.837  16
  -4   0   5-104.583 146.041  16
  -4   0   5-56.9919 123.301   5
  -4   0   4 6252.30 570.559  16
  -4   0   4 6081.76 581.234   5
  -4   0   3 51.9526 137.625  16
  -4   0   3-56.6421 180.333   5
  -4   0   2 15378.5 945.319  16
  -4   0   2 15673.1 986.846   5
  -4   0   1-56.6646 193.792   5
  -4   0   0 680.953 241.203   5
  -4   0  -1-56.8381 166.464   5
  -4   0  -2 5233.22 541.304   5
  -4   0  -3 59.6632 117.816   3
  -4   0  -4 3361.96 441.596   3
  -4   0  -5 57.8261 125.084   3
  -4   0  -6 4485.28 494.248   3
  -4   0  -7 53.5640 125.147   3
  -4   0  -8 351.557 166.277   3
  -4   0  -9 45.9848 107.439   3
  -4   0 -10 1348.01 237.362   3
   4   0  11 154.642 128.826  27
   4   0  12 567.807 169.004  27
   4   0  13-35.0045 81.7844  27
  -4  -1  17 1163.43 173.003  14
  -4   1  16 58.4399 85.5932  14
  -4  -1  16 63.3779 83.9646  14
  -4   1  15 4108.81 382.229  14
  -4  -1  15 4249.20 402.719  14
  -4   1  14 322.142 133.294  14
  -4  -1  14 216.520 132.714  14
  -4   1  13 1279.19 242.846  15
  -4  -1  13 1867.27 277.947  15
  -4   1  13 1555.44 261.699  14
  -4  -1  13 1623.07 277.301  14
  -4   1  12 1063.86 225.362  15
  -4  -1  12 894.581 221.675  15
  -4   1  12 809.732 203.540  14
  -4  -1  12 822.838 219.481  14
  -4   1  11 3963.55 430.182  15
  -4  -1  11 4631.57 467.139  15
  -4   1  11 3856.31 434.994  14
  -4  -1  11 3741.80 443.068  14
  -4   1  10 2394.94 347.348  16
  -4   1  10 2347.55 341.842  15
  -4  -1  10 2285.11 341.507  15
  -4   1  10 2382.57 343.688  14
  -4  -1   9 502.118 183.105  16
  -4   1   9 151.484 126.544  16
  -4   1   9 419.565 179.660  15
  -4  -1   9 480.292 170.222  15
  -4  -1   8 406.839 179.779  16
  -4   1   8 154.652 144.143  16
  -4   1   8 426.841 188.602  15
  -4  -1   8 108.568 159.156  15
  -4  -1   7 2807.87 373.661  16
  -4   1   7 2872.60 381.815  16
  -4  -1   6 560.782 197.429  16
  -4   1   6 947.785 242.575  16
  -4  -1   5 8059.25 642.693  16
  -4   1   5 8031.86 654.536  16
  -4  -1   4 301.673 153.840  16
  -4   1   4 52.9286 114.542  16
  -4  -1   4 169.645 157.945   5
  -4   1   4 55.9992 164.042   5
  -4  -1   3 9315.36 691.668  16
  -4   1   3 8993.89 694.173  16
  -4  -1   3 8066.92 693.111   5
  -4   1   3 9837.26 756.883   5
  -4  -1   2 444.045 179.894  16
  -4  -1   2 225.158 205.168   5
  -4   1   2 279.028 163.725   5
  -4  -1   1 4451.50 506.042   5
  -4   1   1 3857.21 469.695   5
  -4  -1   0 169.168 157.490   5
  -4   1   0 55.9848 148.341   5
  -4  -1  -1 2257.12 357.609   5
  -4   1  -1 1794.27 326.662   5
  -4   1  -2 300.343 168.207   3
  -4  -1  -2 338.418 193.305   5
  -4   1  -2 729.271 227.348   5
  -4   1  -3 5936.51 581.829   3
  -4   1  -4 357.044 174.613   3
  -4  -1  -5 6540.60 590.235   3
  -4   1  -5 6033.13 593.819   3
  -4  -1  -6 319.664 163.521   3
  -4   1  -6 627.209 201.841   3
  -4   1  -7 2244.04 345.188   3
  -4   1  -8 51.5866 128.847   3
  -4   1  -9 2329.63 338.142   3
  -4   1 -10 170.403 119.067   3
   4   1  11 398.430 146.478  27
   4  -1  11 500.406 171.663  27
  -4   1 -11 442.025 146.084   3
   4   1  12 41.9664 82.8627  27
   4  -1  12-84.1739 91.0319  27
  -4   1 -12 90.8610 88.6999   3
   4   1  13 299.591 114.360  27
   4  -1  13 432.438 131.810  27
  -4  -2  16 1026.41 178.408  14
  -4  -2  15 71.5142 94.7457  14
  -4  -2  14 2773.65 337.766  14
  -4  -2  13 46.1488 107.822  14
  -4   2  12 5213.55 469.523  15
  -4  -2  12 4776.77 463.157  15
  -4  -2  12 6023.17 544.478  14
  -4   2  12 5080.75 463.778  20
  -4   2  11 1460.62 269.147  15
  -4  -2  11 1890.42 296.518  15
  -4  -2  11 2028.58 323.729  14
  -4   2  11 1455.41 259.045  20
  -4   2  10-92.6679 100.216  16
  -4   2  10 47.8424 126.735  15
  -4  -2  10 49.5189 123.674  15
  -4   2  10 48.1112 104.060  20
  -4   2   9 1305.52 255.549  16
  -4   2   9 1187.94 254.050  15
  -4  -2   9 1280.60 270.385  15
  -4   2   9 1304.87 265.026  20
  -4  -2   8 4395.62 451.758  16
  -4   2   8 3337.31 407.443  16
  -4  -2   8 3557.58 424.080  15
  -4   2   8 3287.22 401.012  15
  -4   2   8 2996.32 396.120  20
  -4  -2   7 629.846 182.561  16
  -4   2   7 865.626 221.138  16
  -4   2   7 475.468 198.883  20
  -4   2   6 8162.79 660.395  16
  -4   2   6 8618.25 677.421  20
  -4   2   5 1565.53 289.029  16
  -4  -2   5 1772.87 307.662  26
  -4   2   5 1949.89 325.246  20
  -4   2   4 6317.45 567.767  16
  -4   2   4 6098.85 575.359  20
  -4  -2   4 5115.86 529.647   5
  -4   2   4 6310.54 570.432   5
  -4   2   3 950.905 239.554  16
  -4   2   3 874.800 238.221  20
  -4  -2   3 1151.77 279.658   5
  -4   2   3 808.595 239.694   5
  -4   2   2 6365.37 599.597  20
  -4  -2   2 7885.08 661.588   5
  -4   2   2 8405.81 664.325   5
  -4   2   1 935.847 235.787  20
  -4  -2   1 1586.23 314.998   5
  -4   2   1 1131.81 279.738   5
  -4   2   0 771.929 224.408  20
  -4  -2   0 656.555 232.944   5
  -4   2   0 971.878 257.872   5
  -4   2  -1 551.642 183.209  20
  -4  -2  -1 601.016 199.794   5
  -4   2  -1 702.114 214.090   5
  -4   2  -2 1706.00 318.468   3
  -4  -2  -2 1143.68 262.012   5
  -4   2  -2 1186.50 268.122   5
  -4   2  -3 176.546 147.155   3
  -4  -2  -3 540.974 197.087   5
  -4   2  -3 161.044 125.622   5
  -4   2  -4 6258.37 603.891   3
  -4   2  -5 1267.61 276.709   3
  -4   2  -6 4826.81 512.318   3
  -4   2  -7 107.730 150.443   3
  -4   2  -8 2132.24 326.703   3
  -4   2  -9 374.379 155.036   3
  -4   2 -10 1595.01 258.727   3
   4   2  11 89.6253 104.886  27
   4  -2  11 270.412 138.004  27
  -4   2 -11 327.161 124.479   3
   4   2  12 295.266 122.274  27
   4  -2  12 184.580 117.875  27
  -4   2 -12 420.208 124.638   3
  -4   2 -13 114.523 64.0520   3
  -4  -3  15 3221.15 316.434  14
  -4   3  15 3199.80 298.167  20
  -4  -3  14 221.843 122.319  14
  -4   3  14 192.747 110.040  20
  -4  -3  13 4505.83 437.940  14
  -4   3  13 4814.77 423.914  20
  -4  -3  12 46.5850 108.849  14
  -4   3  12 82.6128 115.356  20
  -4  -3  11 4824.99 485.484  14
  -4   3  11 3872.50 420.410  20
  -4   3  10 377.352 143.445  16
  -4   3  10 47.9334 103.755  20
  -4   3   9 3199.76 381.159  16
  -4   3   9 4476.73 460.537  20
  -4   3   8 185.617 123.035  16
  -4   3   8 156.166 121.723  20
  -4   3   7 7912.31 622.696  16
  -4   3   7 8075.95 655.644  20
  -4   3   6-98.3816 130.322  16
  -4  -3   6 56.2607 86.0686  26
  -4   3   6-54.3971 135.872  20
  -4   3   5 11928.9 796.792  16
  -4  -3   5 11646.0 837.005  26
  -4   3   5 11726.8 817.534  20
  -4   3   4 254.691 155.964  16
  -4  -3   4 298.280 149.152  26
  -4   3   4 111.203 162.981  20
  -4   3   3 6119.92 557.301  16
  -4  -3   3 6122.30 593.515  26
  -4   3   3 5923.00 571.302  20
  -4  -3   2-61.1374 132.247  26
  -4   3   2-56.0702 156.575  20
  -4   3   1 1010.85 249.857  20
  -4   3   0-168.402 171.780  20
  -4   3  -1-55.9940 110.570  20
  -4   3  -2 782.844 227.128   3
  -4   3  -2 556.785 185.015  20
  -4   3  -3 1343.61 299.431   3
  -4   3  -4-55.6120 120.295   3
  -4   3  -5 1914.13 329.186   3
  -4   3  -6 106.249 140.764   3
  -4   3  -7 2996.95 388.881   3
  -4   3  -8 285.939 163.212   3
  -4   3  -9 1616.68 269.082   3
  -4   3 -10 272.579 137.788   3
  -4   3 -11 267.576 114.676   3
  -4   3 -12 136.380 93.3728   3
   4   4 -15 28.1741 65.8251   7
  -4   4  15 23.4096 71.6097  20
  -4   4  14 5192.32 396.922  20
  -4   4  13-33.7784 103.327  20
  -4  -4  12 1975.09 285.483  14
  -4   4  12 2296.01 299.762  20
  -4  -4  11 267.497 130.698  14
  -4   4  11 126.393 123.525  20
  -4   4  10 2498.17 337.056  20
  -4   4   9 912.493 226.123  20
  -4   4   8 2009.36 322.671  20
  -4  -4   7 2401.01 346.509  26
  -4   4   7 2073.26 330.724  20
  -4   4   6 8855.94 642.076  16
  -4  -4   6 9344.67 723.178  26
  -4   4   6 8512.40 687.927  20
  -4   4   5 46.1768 99.8766  16
  -4  -4   5-57.8647 88.4993  26
  -4   4   5 162.294 158.431  20
  -4   4   4 3265.57 387.507  16
  -4  -4   4 4082.52 471.558  26
  -4   4   4 3665.98 438.105  20
  -4   4   3 192.875 141.529  16
  -4  -4   3 658.688 218.213  26
  -4   4   3 275.417 154.100  20
  -4  -4   2 3368.03 431.145  26
  -4   4   2 2653.88 379.554  20
  -4  -4   1 958.371 249.477  26
  -4   4   1 774.897 240.882  20
  -4   4   0 607.397 201.888  20
  -4   4  -1 1920.26 326.667  20
  -4   4  -2 596.916 198.404  20
  -4   4  -3 2667.40 382.683  20
  -4   4  -4 3024.01 393.835   3
  -4   4  -5 98.7534 130.834   3
  -4   4  -6 905.953 216.463   3
  -4   4  -7 45.2554 97.8925   3
  -4   4  -8 2145.96 295.180   3
  -4   4  -9-38.1310 82.4818   3
  -4   4 -10 568.693 162.721   3
  -4   4 -11-56.1850 70.1820   3
   4   5 -14 57.1447 75.7208   7
  -4   5  14 93.6404 87.7282  20
  -4   5  13 2465.49 267.260  20
  -4   5  12-131.342 96.2453  20
  -4   5  11 73.8790 108.204  20
  -4   5  10 40.3860 94.3577  20
  -4   5   9 1040.63 218.906  20
  -4  -5   8 948.011 215.216  26
  -4   5   8 869.489 211.796  20
  -4  -5   7 813.865 201.763  26
  -4   5   7 477.090 174.730  20
  -4  -5   6-53.4949 81.8166  26
  -4   5   6 98.7054 144.534  20
  -4  -5   5 3212.34 402.769  26
  -4   5   5 2322.34 340.679  20
  -4  -5   4 509.070 173.782  26
  -4   5   4 564.390 198.152  20
  -4  -5   3 4172.04 472.528  26
  -4   5   3 3731.81 436.349  20
  -4  -5   2-57.1004 100.839  26
  -4   5   2 260.273 152.446  20
  -4  -5   1 2769.05 382.496  26
  -4   5   1 2654.12 376.846  20
  -4  -5   0-55.3021 119.613  26
  -4   5   0 51.7844 120.979  20
  -4   5   0 233.223 148.503  17
  -4   5  -1 665.862 198.680  20
  -4   5  -1 990.236 226.179  17
  -4   5  -2 1157.13 246.260  20
  -4   5  -2 1326.08 247.713  17
  -4   5  -3 1862.63 295.873  20
  -4   5  -4-47.3092 110.533  20
  -4   5  -5 541.389 174.433  20
  -4   5  -6 381.469 140.521  20
  -4   5  -7 2228.96 294.805  20
  -4   5  -8-35.2504 88.0445  20
  -4   5  -9 958.056 173.883   3
  -4   5  -9 986.314 178.864  20
  -4   5 -10 50.6677 63.3610   3
  -4   5 -10 258.024 99.3683  20
  -4   6  13 124.140 75.4217  20
   4   6 -12 628.326 146.352   7
  -4   6  12 807.414 149.397  20
  -4   6  11 58.5084 89.5006  20
  -4   6  10 1119.63 200.161  20
  -4  -6   9 228.036 106.207  26
  -4   6   9 72.0255 90.0401  20
  -4  -6   8 253.898 124.288  26
  -4   6   8 386.754 145.197  20
  -4  -6   7 45.7431 99.0043  26
  -4   6   7 244.980 130.041  20
  -4  -6   6 1837.69 295.379  26
  -4   6   6 1958.27 292.104  20
  -4  -6   5 954.013 224.079  26
  -4   6   5 1184.91 224.994  20
  -4  -6   4 1949.34 305.020  26
  -4   6   4 1529.27 277.300  20
  -4  -6   3 517.174 171.382  26
  -4   6   3 364.782 156.500  20
  -4  -6   2 4678.79 484.397  26
  -4   6   2 5091.57 475.150  20
  -4  -6   1 100.953 118.136  26
  -4   6   1 274.667 156.713  20
  -4   6   1 436.947 163.845  17
  -4  -6   0 5175.73 491.174  26
  -4   6   0 4346.39 446.437  20
  -4   6   0 5088.39 466.054  17
  -4   6  -1 178.036 136.199  20
  -4   6  -1 82.4228 126.117  17
  -4   6  -2 477.072 167.312  20
  -4   6  -2 312.173 124.749  17
  -4   6  -3-41.7891 90.3947  20
  -4   6  -4 2081.85 280.494  30
  -4   6  -4 1668.02 266.243  20
  -4   6  -5 1305.57 216.599  30
  -4   6  -5 1040.58 218.159  20
  -4   6  -6 1051.06 194.277  30
  -4   6  -6 750.661 175.180  20
  -4   6  -7 59.7640 69.8234  30
  -4   6  -7 30.5326 85.2667  20
  -4   6  -8 1106.87 174.991  30
  -4   6  -8 1345.38 191.436  20
  -4   6  -9 22.2217 48.0680  30
  -4   7  10 229.726 95.4030  20
  -4  -7   9 670.473 146.323  26
  -4   7   9 654.083 143.843  20
  -4  -7   8 69.2890 74.9502  26
  -4   7   8 28.9590 92.2110  20
  -4  -7   7 493.476 142.580  26
  -4   7   7 249.683 107.231  20
  -4  -7   6 283.306 118.934  26
  -4   7   6 363.231 124.095  20
  -4  -7   5 1392.86 236.254  26
  -4   7   5 1273.75 212.306  20
  -4  -7   4 43.1845 93.4386  26
  -4   7   4 142.104 113.133  20
  -4  -7   3 3038.92 353.772  26
  -4   7   3 3182.69 337.805  20
  -4  -7   2 257.201 119.711  26
  -4   7   2-36.4066 115.923  20
  -4  -7   1 2786.36 333.178  26
  -4   7   1 2756.72 317.058  20
  -4   7   0 142.569 104.474  20
  -4   7   0 146.019 120.687  17
  -4   7  -1 3426.59 346.193  30
  -4   7  -1 2911.70 322.908  17
  -4   7  -2-34.1208 79.7197  30
  -4   7  -2-32.9883 92.1186  17
  -4   7  -3 920.107 178.149  30
  -4   7  -3 694.401 155.043  17
  -4   7  -4 404.092 120.275  30
  -4   7  -5 1211.69 187.396  30
  -4   7  -6 417.639 111.271  30
  -4   7  -7 1710.63 201.138  30
  -4  -8   8 714.781 134.175  26
  -4  -8   7 166.986 85.2823  26
  -4  -8   6 724.097 149.972  26
  -4  -8   5 126.864 74.1964  26
  -4  -8   4 942.062 174.498  26
  -4  -8   3 97.4305 86.0826  26
  -4  -8   2 2026.80 254.620  26
  -4   8   1 28.0094 69.9588  30
  -4   8   0 1395.13 195.553  30
  -4   8  -1 27.2884 63.7566  30
  -4   8  -2 865.256 149.162  30
  -4   8  -2 993.473 147.342  22
  -4   8  -3 123.584 69.1198  30
  -4   8  -4 749.543 138.992  30
  -4   8  -4 609.691 113.043  22
  -4   8  -5 52.5607 46.4389  22
  -5   0  11 855.288 145.252  15
  -5   0  10-26.6892 74.5284  15
  -5   0   9 3448.74 323.793  15
  -5   0   8-32.2742 90.1245  15
  -5   0   7 757.520 165.361  15
  -5   0   6-66.5124 92.8613  16
  -5   0   6 252.827 123.519  15
  -5   0   5 3180.23 336.343  16
  -5   0   5 4114.10 389.264  15
  -5   0   4 69.3825 106.135  16
  -5   0   3 6054.09 470.257  16
  -5   0   2-34.4419 105.356  16
  -5   0   1 5189.12 421.222  16
  -5   0   0-39.1943 84.7817   5
  -5   0  -1 1749.34 252.487   5
  -5   0  -2-72.7760 90.9063   5
  -5   0  -3 377.815 121.862   5
  -5   0  -4-31.8188 68.8278   5
  -5   0  -5 1442.71 203.820   5
  -5   0  -6 25.4035 63.4500   5
  -5  -1  11 23.6672 66.0898  14
  -5   1  10 4471.51 352.654  15
  -5  -1  10 4895.23 363.563  15
  -5  -1  10 4480.79 358.757  14
  -5   1   9-28.2906 74.9529  15
  -5  -1   9-28.8222 80.4901  15
  -5  -1   9-60.6796 84.7272  14
  -5   1   8 339.217 119.343  15
  -5  -1   8 439.520 130.617  15
  -5  -1   8 460.321 136.744  14
  -5   1   7 95.7189 93.5475  16
  -5   1   7 164.964 116.617  15
  -5  -1   7 201.408 110.995  15
  -5   1   6 1507.24 226.208  16
  -5   1   6 1699.37 241.772  15
  -5  -1   6 1410.64 220.753  15
  -5   1   5 69.2726 91.7517  16
  -5   1   5-35.9673 89.8285  15
  -5  -1   5-36.5563 91.2996  15
  -5   1   4 4846.88 412.663  16
  -5   1   3-35.6640 94.4803  16
  -5   1   2 2275.69 280.668  16
  -5   1   1 70.0866 87.5469  16
  -5   1   0 2387.91 289.164  16
  -5  -1   0 2628.59 311.474   5
  -5   1   0 2968.05 327.063   5
  -5   1  -1-32.6911 70.7089  16
  -5  -1  -1 73.7014 92.0358   5
  -5   1  -1-36.8490 86.0877   5
  -5   1  -2 185.317 90.7324  16
  -5  -1  -2 351.821 124.467   5
  -5   1  -2 211.357 107.985   5
  -5   1  -3 513.776 126.593  16
  -5  -1  -3 264.883 106.101   5
  -5   1  -3 464.815 131.661   5
  -5  -1  -4 61.1572 76.4069   5
  -5   1  -4 92.1541 71.8026   5
  -5  -1  -5 192.834 97.6346   5
  -5   1  -5 360.556 112.519   5
  -5  -1  -6 1707.32 204.420   5
  -5   1  -6 1335.56 186.426   5
  -5   2  10 362.407 101.770  15
  -5  -2  10 267.087 92.6215  15
  -5  -2  10 264.398 96.6809  14
  -5   2   9 905.913 152.527  15
  -5  -2   9 1069.64 166.227  15
  -5  -2   9 859.269 163.831  14
  -5   2   8 433.651 115.311  15
  -5  -2   8 280.717 111.408  15
  -5  -2   8 388.045 131.320  14
  -5   2   7-29.8673 83.3997  16
  -5   2   7 29.2257 77.4206  15
  -5  -2   7 90.8570 70.7552  15
  -5   2   6 126.619 96.8551  16
  -5   2   6 30.9655 77.3735  15
  -5  -2   6 96.1417 80.0738  15
  -5   2   5 362.942 127.838  16
  -5   2   5 515.959 140.265  15
  -5  -2   5 600.069 150.813  15
  -5   2   4-67.8732 89.9220  16
  -5   2   3 1653.67 239.072  16
  -5   2   2 34.5555 80.7353  16
  -5   2   1 1196.70 216.595  16
  -5   2   0 33.4506 93.4093  16
  -5   2  -1 387.448 124.889  16
  -5  -2  -1 365.808 121.706   5
  -5   2  -1 466.871 125.544   5
  -5   2  -2 153.019 97.4333  16
  -5  -2  -2-63.0795 92.3667   5
  -5   2  -3-28.4979 61.6416  16
  -5  -2  -3 58.8293 58.0813   5
  -5   2  -3 29.6821 64.2027   5
  -5   2  -4 905.557 154.870  16
  -5   2  -4 1221.48 182.326   5
  -5   2  -5 90.9566 63.5643  16
  -5  -2  -5 71.0517 59.2257   5
  -5   2  -5 168.993 87.9440   5
  -5  -3   9-26.3970 69.9302  14
  -5  -3   8-29.3057 77.6360  14
  -5   3   7 334.658 104.668  16
  -5   3   6-27.7388 60.0023  16
  -5   3   6-28.0784 78.4076  20
  -5   3   5 87.8486 81.7830  16
  -5   3   5 29.7480 78.8197  20
  -5   3   4 851.769 165.980  16
  -5   3   4 1081.82 183.380  20
  -5   3   3 62.2509 67.3211  16
  -5   3   3-63.3305 96.8577  20
  -5   3   2 1256.51 199.741  16
  -5   3   2 1215.26 203.223  20
  -5   3   1 31.2305 91.4611  16
  -5   3   1-31.8768 97.5049  20
  -5   3   0 1134.48 188.437  16
  -5   3   0 999.804 179.619  20
  -5   3  -1 59.3301 82.8643  16
  -5   3  -1 90.7570 88.6253  20
  -5   3  -2 619.355 135.286  16
  -5   3  -2 661.898 145.069  20
  -5   3  -3-52.3585 69.3501  16
  -5   3  -3 26.7849 70.9543  20
  -5   3  -4 23.7619 59.3454  16
  -5   3  -4-24.3058 60.7038  20
  -5   3  -5 62.3989 51.9821  16
  -5  -4   8 851.656 145.557  14
  -5   4   7 302.843 94.7173  20
  -5   4   6 43.2038 66.0978  16
  -5   4   6 75.8540 83.5549  20
  -5   4   5 187.293 77.6069  16
  -5   4   5 241.494 103.469  20
  -5   4   4 24.7454 61.8103  16
  -5   4   4 55.9144 81.8815  20
  -5   4   3 1282.69 184.787  16
  -5   4   3 1088.13 178.867  20
  -5   4   2 287.299 98.2725  16
  -5   4   2 317.940 120.058  20
  -5   4   1 1255.24 184.918  16
  -5   4   1 1436.21 203.849  20
  -5   4   0 25.7073 64.2130  16
  -5   4   0 56.2268 82.3394  20
  -5   4  -1 1018.98 162.328  16
  -5   4  -1 863.053 160.563  20
  -5   4  -2 1010.53 159.704  16
  -5   4  -2 1017.59 163.387  20
  -5   4  -3 173.783 77.0508  16
  -5   4  -3 327.095 99.1923  20
  -5   5   5 519.012 112.469  20
  -5   5   4 2201.52 226.094  20
  -5   5   2 940.868 152.509  20
  -5   5   1-69.8435 76.9479  20
  -5   5   0 427.813 111.468  20
   0   0   0    0.00    0.00   0
TITL exp_475_NBA+MAB+CuCl in P2(1)/n
REM P2(1)/n (#14 in standard setting)
CELL 1.54184   4.463702  10.609886  18.433633  90.0000  96.3249  90.0000
ZERR    4.00   0.000176   0.000442   0.000692   0.0000   0.0036   0.0000
LATT  1
SYMM -x+1/2, y+1/2,-z+1/2
SFAC C H N O
UNIT 44.00 40.00 4.00 4.00
TREF
HKLF 4
END
;
_shelx_hkl_checksum     12054
_shelx_res_file
;
TITL exp_475_nba+mab+cucl_a.res in P2(1)/n
    exp_475_nba+mab+cucl.res
    created by SHELXL-2018/3 at 19:39:53 on 07-Oct-2025
REM Old TITL exp_475_nba+mab+cucl_a.res in P2(1)
REM SHELXT solution in P2(1)/n: R1 0.190, Rweak 0.007, Alpha 0.083
REM <I/s> 0.297 for 36 systematic absences, Orientation as input
REM Formula found by SHELXT: C10 N6 O8 I
CELL 1.54184 4.463649 10.609973 18.433317 90 96.3242 90
ZERR 4 0.00018 0.000451 0.000716 0 0.0038 0
LATT 1
SYMM 0.5-X,0.5+Y,0.5-Z
SFAC C H Cu O
UNIT 40 36 2 8
L.S. 4 0 0
PLAN  5
CONF
BOND
list 4
MORE -1
BOND $H
fmap 2 53
acta
REM <olex2.extras>
REM <HklSrc "%.\\exp_475_NBA+MAB+CuCl.hkl">
REM </olex2.extras>
WGHT    0.043600    0.237900
FVAR       4.99770
CU1   3    1.000000    0.500000    0.500000    10.50000    0.04302    0.04543 =
         0.03871   -0.00042    0.01177    0.00513
O2    4    0.839310    0.490899    0.592128    11.00000    0.04723    0.04831 =
         0.03849    0.00087    0.01049    0.00812
O1    4    0.779622    0.650458    0.471000    11.00000    0.04886    0.04759 =
         0.04584    0.00324    0.01599    0.00550
C4    1    0.640042    0.563161    0.614377    11.00000    0.04235    0.04185 =
         0.03628   -0.00645    0.00693   -0.00307
C2    1    0.579750    0.701697    0.505654    11.00000    0.04537    0.04037 =
         0.04279   -0.00052    0.00662   -0.00247
C3    1    0.502388    0.660976    0.573051    11.00000    0.04797    0.04602 =
         0.04139   -0.00386    0.01275    0.00724
C1    1    0.423295    0.813213    0.469350    11.00000    0.06899    0.04913 =
         0.06993    0.01564    0.02559    0.01422
C8    1    0.450802    0.490941    0.832248    11.00000    0.07794    0.08442 =
         0.03917    0.00359    0.02029   -0.00735
C5    1    0.564159    0.537517    0.690030    11.00000    0.04362    0.04798 =
         0.03652   -0.00483    0.00670   -0.00400
C10   1    0.411306    0.624550    0.728280    11.00000    0.07335    0.05809 =
         0.04917    0.00062    0.02211    0.01176
C7    1    0.601456    0.403753    0.795412    11.00000    0.08186    0.06297 =
         0.05496    0.01499    0.01313    0.00251
C6    1    0.660674    0.427726    0.724668    11.00000    0.07267    0.05670 =
         0.04656    0.00143    0.01543    0.00818
C9    1    0.355214    0.600435    0.799108    11.00000    0.09603    0.07759 =
         0.05283   -0.00217    0.03637    0.01461
H8    2    0.430898    0.473411    0.874756    11.00000    0.06899
H3    2    0.350246    0.703981    0.589887    11.00000    0.04543
H1A   2    0.294295    0.844115    0.494732    11.00000    0.12534
H9    2    0.257557    0.660884    0.825915    11.00000    0.09215
H6    2    0.749212    0.368535    0.698835    11.00000    0.06708
H1B   2    0.555379    0.861576    0.455718    11.00000    0.11950
H1C   2    0.306184    0.786052    0.426523    11.00000    0.19319
H7    2    0.666722    0.332142    0.816703    11.00000    0.07526
H10   2    0.349617    0.699637    0.706621    11.00000    0.07558
HKLF 4
REM  exp_475_nba+mab+cucl_a.res in P2(1)/n
REM wR2 = 0.1062, GooF = S = 1.028, Restrained GooF = 1.028 for all data
REM R1 = 0.0418 for 1267 Fo > 4sig(Fo) and 0.0564 for all 1660 data
REM 151 parameters refined using 0 restraints
END
WGHT      0.0436      0.2379
REM Highest difference peak  0.237,  deepest hole -0.369,  1-sigma level  0.058
Q1    1   0.8897  0.5568  0.5623  11.00000  0.05    0.24
Q2    1   0.9857  0.6389  0.4974  11.00000  0.05    0.20
Q3    1   0.4185  0.5608  0.7000  11.00000  0.05    0.20
Q4    1   0.4483  0.6867  0.5796  11.00000  0.05    0.19
Q5    1   0.5033  0.8514  0.4187  11.00000  0.05    0.19
;
_shelx_res_checksum     53646
