# Supplementary material for: Synthesis, crystal structure, Hirshfeld surface and DFT analysis of bis­(4-oxo-4-phenyl­but-2-en-2-olato-κ2O,O′)copper(II)
Source: Acta Crystallogr E Crystallogr Commun. 2026 Jan 1;82(Pt 1):77–81. doi: 10.1107/S2056989025011089 (PMC12810300; doi:10.1107/S2056989025011089)
Supplement: Supplementary file 2 [file e-82-00077-Isup2.hkl]

data_I                                                                          
_shelx_title ' exp_475_nba+mab+cucl_a.res in P2(1)/n'                           
_shelx_refln_list_code          4                                               
_shelx_F_calc_maximum      137.95                                               
_exptl_crystal_F_000       398.00                                               
_reflns_d_resolution_high  0.8132                                               
                                                                                
loop_                                                                           
 _space_group_symop_operation_xyz                                               
 'x, y, z'                                                                      
 '-x+1/2, y+1/2, -z+1/2'                                                        
 '-x, -y, -z'                                                                   
 'x-1/2, -y-1/2, z-1/2'                                                         
                                                                                
_cell_length_a     4.4636                                                       
_cell_length_b    10.6100                                                       
_cell_length_c    18.4333                                                       
_cell_angle_alpha  90.000                                                       
_cell_angle_beta   96.324                                                       
_cell_angle_gamma  90.000                                                       
                                                                                
_shelx_F_squared_multiplier     1.000                                           
                                                                                
loop_                                                                           
 _refln_index_h                                                                 
 _refln_index_k                                                                 
 _refln_index_l                                                                 
 _refln_F_squared_calc                                                          
 _refln_F_squared_meas                                                          
 _refln_F_squared_sigma                                                         
 _refln_observed_status                                                         
   2   0   0       1825.61       1870.78        70.40 o                         
   4   0   0         34.52         27.26         9.66 o                         
   1   1   0        867.79        825.49        13.59 o                         
   2   1   0        409.91        412.96        29.84 o                         
   3   1   0        271.39        275.34        11.99 o                         
   4   1   0         15.81          4.44         4.32 o                         
   5   1   0        114.14        106.46         7.12 o                         
   0   2   0       9175.72       8432.72       260.53 o                         
   1   2   0         13.37         12.63         1.27 o                         
   2   2   0        896.83        836.65        22.15 o                         
   3   2   0         30.83         40.80         4.90 o                         
   4   2   0         30.95         32.25         5.48 o                         
   5   2   0          9.75          1.34         3.74 o                         
   1   3   0       2104.48       1964.43        33.48 o                         
   2   3   0        111.81        111.17        15.01 o                         
   3   3   0        308.01        319.47        14.50 o                         
   4   3   0          0.36         -6.74         6.88 o                         
   5   3   0         40.50         42.77         5.21 o                         
   0   4   0        378.32        349.71        17.13 o                         
   1   4   0        694.58        812.87        50.19 o                         
   2   4   0       1104.95       1063.95        45.73 o                         
   3   4   0          2.76          3.40         2.68 o                         
   4   4   0         45.90         24.32         8.08 o                         
   5   4   0          2.95          1.56         2.03 o                         
   1   5   0       1860.27       1877.68        68.65 o                         
   2   5   0        366.49        335.12        17.95 o                         
   3   5   0          0.44          2.12         2.90 o                         
   4   5   0          5.80          2.63         2.96 o                         
   5   5   0         25.00         17.13         4.46 o                         
   0   6   0       2764.70       2807.04        99.30 o                         
   1   6   0         58.01         74.58         6.56 o                         
   2   6   0        569.19        551.30        22.98 o                         
   3   6   0        313.11        287.80        14.33 o                         
   4   6   0        204.34        195.13        10.79 o                         
   1   7   0        839.64        898.64        29.92 o                         
   2   7   0        207.92        218.91        11.76 o                         
   3   7   0          8.79          3.20         3.53 o                         
   4   7   0         12.64          5.77         3.16 o                         
   0   8   0        242.07        224.55        18.61 o                         
   1   8   0         92.13         91.37         7.09 o                         
   2   8   0        105.34         89.61         9.57 o                         
   3   8   0          0.12          1.33         5.96 o                         
   4   8   0         55.13         55.86         7.83 o                         
   1   9   0        209.15        250.47        38.35 o                         
   2   9   0         23.25         26.91         4.50 o                         
   3   9   0         38.10         47.63         5.06 o                         
   0  10   0        202.16        189.02        18.05 o                         
   1  10   0          8.30         15.99         4.01 o                         
   2  10   0        117.47        111.14         7.91 o                         
   3  10   0          4.70          3.51         1.77 o                         
   1  11   0        120.94        102.79         8.95 o                         
   2  11   0          3.92          3.65         2.47 o                         
   0  12   0         72.26         66.98         9.24 o                         
   1  12   0         16.27         17.66         5.01 o                         
  -5   0   1        196.45        207.75        16.86 o                         
  -3   0   1         11.63          5.23         2.96 o                         
  -1   0   1        211.64        225.96         5.79 o                         
   1   0   1        988.21        972.15        23.33 o                         
   3   0   1        166.14        180.84        17.80 o                         
   5   0   1         68.51         70.04        10.11 o                         
  -5   1   1          0.79          2.81         3.51 o                         
  -4   1   1        159.40        166.29        13.78 o                         
  -3   1   1         11.47          7.05         2.26 o                         
  -2   1   1        469.31        437.03        13.30 o                         
  -1   1   1         33.17         36.82         2.18 o                         
   0   1   1      10988.87      11085.10       365.57 o                         
   1   1   1       1395.64       1488.54        21.03 o                         
   2   1   1        318.10        271.84        12.68 o                         
   3   1   1          5.61          4.17         3.01 o                         
   4   1   1         98.78         81.33         9.66 o                         
   5   1   1          2.62         -0.10         1.88 o                         
  -5   2   1         67.24         47.91         8.67 o                         
  -4   2   1         54.15         48.67         6.93 o                         
  -3   2   1        330.95        313.65         9.01 o                         
  -2   2   1          4.03          6.17         1.43 o                         
  -1   2   1       3175.19       2947.08        54.70 o                         
   0   2   1        617.58        587.08         9.06 o                         
   1   2   1      11327.91      10938.64       170.72 o                         
   2   2   1        661.01        719.40        19.59 o                         
   3   2   1        550.95        592.88        20.63 o                         
   4   2   1         21.76         24.69         4.57 o                         
   5   2   1         15.37         16.43         2.87 o                         
  -5   3   1          0.32          0.03         2.67 o                         
  -4   3   1         43.03         40.47        10.00 o                         
  -3   3   1          0.01          0.31         2.88 o                         
  -2   3   1        905.06        898.85        27.16 o                         
  -1   3   1         16.67         20.82         3.58 o                         
   0   3   1       1183.88       1048.12        21.17 o                         
   1   3   1        532.53        559.04        16.42 o                         
   2   3   1        591.64        555.99        19.83 o                         
   3   3   1          1.96          2.46         2.42 o                         
   4   3   1          0.26         -2.24         4.43 o                         
   5   3   1          5.11          2.98         2.42 o                         
  -5   4   1         55.77         53.77         5.48 o                         
  -4   4   1         27.63         34.96         6.94 o                         
  -3   4   1        310.97        310.62        17.92 o                         
  -2   4   1         12.41          7.88         3.98 o                         
  -1   4   1       1026.65       1017.58        39.98 o                         
   0   4   1         75.03         71.60         9.93 o                         
   1   4   1       3414.05       3617.72        84.04 o                         
   2   4   1          0.77          2.26         2.12 o                         
   3   4   1        418.97        403.14        16.93 o                         
   4   4   1         54.57         76.88        13.08 o                         
   5   4   1         38.08         37.90         4.57 o                         
  -5   5   1          0.04         -2.80         3.08 o                         
  -4   5   1         96.46        108.58        10.75 o                         
  -3   5   1        100.54         91.48         9.03 o                         
  -2   5   1        182.04        176.35        11.16 o                         
  -1   5   1         67.35         84.74         8.69 o                         
   0   5   1       2322.38       2424.18        59.85 o                         
   1   5   1        197.57        192.61         9.58 o                         
   2   5   1        911.21        853.03        24.29 o                         
   3   5   1         45.98         41.64         5.65 o                         
   4   5   1         35.44         33.60         6.49 o                         
  -4   6   1          8.57         10.08         3.39 o                         
  -3   6   1         21.28         27.33         4.70 o                         
  -2   6   1        189.83        189.13        12.49 o                         
  -1   6   1        752.10        801.21        26.71 o                         
   0   6   1          0.21          3.68         3.42 o                         
   1   6   1        360.16        338.22        14.75 o                         
   2   6   1        229.04        207.67        13.27 o                         
   3   6   1          0.24          1.48         2.94 o                         
   4   6   1          5.91          5.14         3.70 o                         
  -4   7   1        106.72        110.94         9.20 o                         
  -3   7   1          4.20          6.46         2.82 o                         
  -2   7   1          9.90         12.69         3.45 o                         
  -1   7   1         23.22         20.64         4.05 o                         
   0   7   1       1064.52       1052.75        27.11 o                         
   1   7   1         15.42         11.32         3.24 o                         
   2   7   1        455.53        440.52        21.15 o                         
   3   7   1          0.39          1.44         3.31 o                         
   4   7   1        102.13        127.00        10.31 o                         
  -4   8   1          0.31          1.12         2.80 o                         
  -3   8   1        113.44        125.91        11.04 o                         
  -2   8   1         64.67         69.06         9.12 o                         
  -1   8   1       1498.96       1546.48        51.27 o                         
   0   8   1         12.94         18.02         3.16 o                         
   1   8   1        638.55        636.06        40.38 o                         
   2   8   1         14.80         12.27         4.39 o                         
   3   8   1          0.94          0.40         2.94 o                         
   4   8   1          0.59          1.09         2.55 o                         
  -3   9   1         10.29          6.89         2.62 o                         
  -2   9   1          4.76          4.51         2.55 o                         
  -1   9   1         41.00         41.13         8.45 o                         
   0   9   1         95.77         88.82         8.60 o                         
   1   9   1         46.05         46.69         6.59 o                         
   2   9   1        356.86        376.03        15.90 o                         
   3   9   1         19.83         16.17         3.54 o                         
  -3  10   1         53.77         46.30         6.91 o                         
  -2  10   1          1.30          0.73         1.93 o                         
  -1  10   1        158.70        160.15        25.05 o                         
   0  10   1          6.63          2.56         2.14 o                         
   1  10   1        130.64        136.71        26.48 o                         
   2  10   1          0.32         -2.34         2.34 o                         
   3  10   1         28.79         36.28         5.27 o                         
  -2  11   1         22.79         24.41         5.65 o                         
  -1  11   1         28.94         24.62         4.82 o                         
   0  11   1         24.07         34.17        11.85 o                         
   1  11   1         15.47         10.43         3.46 o                         
   2  11   1         56.88         55.95        12.79 o                         
  -1  12   1         45.70         47.80         7.75 o                         
   0  12   1          0.60         -1.94         2.01 o                         
   1  12   1         93.30         68.59         9.19 o                         
   2  12   1          5.20          2.13         2.66 o                         
  -4   0   2        641.09        621.40        27.33 o                         
  -2   0   2       1442.81       1590.06        61.57 o                         
   0   0   2       2003.53       2104.99        38.53 o                         
   2   0   2        205.93        187.41        15.00 o                         
   4   0   2        175.46        209.52        21.67 o                         
  -5   1   2         96.97         91.11        11.24 o                         
  -4   1   2         17.10         12.76         4.17 o                         
  -3   1   2          0.51          1.86         1.72 o                         
  -2   1   2          0.05          2.65         2.13 o                         
  -1   1   2       4041.76       3724.57        82.74 o                         
   0   1   2        121.49        136.32         5.82 o                         
   1   1   2      19030.21      18295.04       326.73 o                         
   2   1   2        790.18        829.72        21.75 o                         
   3   1   2        350.72        417.45        23.23 o                         
   4   1   2         11.61         17.63         5.01 o                         
   5   1   2         10.37          9.65         2.43 o                         
  -5   2   2          0.00          1.38         3.23 o                         
  -4   2   2        319.63        303.27        22.18 o                         
  -3   2   2         23.99         23.01         2.59 o                         
  -2   2   2        454.03        428.80        17.09 o                         
  -1   2   2        929.70        967.58        24.69 o                         
   0   2   2        579.67        613.32        15.67 o                         
   1   2   2       9976.45      10086.35       157.79 o                         
   2   2   2        244.05        236.37        16.58 o                         
   3   2   2         26.52         31.08         4.74 o                         
   4   2   2         48.30         53.93         6.82 o                         
   5   2   2          1.21          1.68         4.33 o                         
  -5   3   2         47.51         49.51         5.70 o                         
  -4   3   2          0.11         -2.35         4.04 o                         
  -3   3   2        381.32        355.60        15.07 o                         
  -2   3   2         66.06         65.46         5.54 o                         
  -1   3   2         77.83         68.37         6.39 o                         
   0   3   2        292.94        308.00         6.92 o                         
   1   3   2       6549.85       6687.70       150.05 o                         
   2   3   2        704.84        717.12        31.55 o                         
   3   3   2        948.55        940.56        28.31 o                         
   4   3   2         24.84         26.66         5.74 o                         
   5   3   2         21.76         25.62         3.96 o                         
  -5   4   2         11.67         12.05         3.04 o                         
  -4   4   2        100.66        120.43        14.30 o                         
  -3   4   2          2.75          1.19         2.86 o                         
  -2   4   2        618.94        597.55        28.18 o                         
  -1   4   2        170.00        181.29        12.12 o                         
   0   4   2       2454.03       2218.81        66.93 o                         
   1   4   2         58.56         59.65         3.68 o                         
   2   4   2        981.09        966.40        30.87 o                         
   3   4   2         90.12         96.36        12.77 o                         
   4   4   2         16.16         23.90         7.94 o                         
   5   4   2         42.76         40.60         4.57 o                         
  -5   5   2         42.40         37.67         6.11 o                         
  -4   5   2          7.60          2.77         6.35 o                         
  -3   5   2        218.28        232.06        12.30 o                         
  -2   5   2         56.76         43.28        11.47 o                         
  -1   5   2        180.44        144.61        11.64 o                         
   0   5   2        141.39        174.17         7.54 o                         
   1   5   2        669.11        633.91        20.81 o                         
   2   5   2          3.57         12.07         3.22 o                         
   3   5   2        380.72        390.71        20.89 o                         
   4   5   2         54.33         49.92         6.99 o                         
  -4   6   2        171.27        196.09        13.58 o                         
  -3   6   2         15.92         12.37         4.19 o                         
  -2   6   2         72.76         82.72         6.79 o                         
  -1   6   2        378.64        375.16        21.76 o                         
   0   6   2       4062.73       4139.02        82.18 o                         
   1   6   2          2.70          7.77         2.48 o                         
   2   6   2        469.79        459.54        27.65 o                         
   3   6   2          4.80          9.99         4.72 o                         
   4   6   2          9.88         15.32         4.00 o                         
  -4   7   2          6.15          4.33         5.88 o                         
  -3   7   2         78.94         79.04         7.44 o                         
  -2   7   2        221.28        211.25         9.77 o                         
  -1   7   2        672.76        663.01        17.43 o                         
   0   7   2         28.33         29.12         4.36 o                         
   1   7   2        626.59        602.62        23.68 o                         
   2   7   2         10.22         10.39         4.44 o                         
   3   7   2        121.13        137.22        12.10 o                         
   4   7   2          0.41         -1.35         2.41 o                         
  -4   8   2         85.36         81.15        10.19 o                         
  -3   8   2        103.53        102.65        10.74 o                         
  -2   8   2         20.80         17.41         3.73 o                         
  -1   8   2        148.04        135.13        12.52 o                         
   0   8   2        119.30        135.72         8.30 o                         
   1   8   2         21.15         15.56         3.86 o                         
   2   8   2        192.83        200.31        28.73 o                         
   3   8   2         66.15         74.46         8.58 o                         
   4   8   2         33.76         37.42         4.20 o                         
  -3   9   2         85.93         91.00         9.70 o                         
  -2   9   2         89.66         87.69         7.49 o                         
  -1   9   2        220.93        190.82        18.07 o                         
   0   9   2          0.02         -0.66         1.76 o                         
   1   9   2        280.67        270.71        15.94 o                         
   2   9   2          0.45          1.77         2.53 o                         
   3   9   2         35.65         34.81         4.41 o                         
  -3  10   2          1.31          1.50         1.48 o                         
  -2  10   2         63.89         56.93         6.96 o                         
  -1  10   2         15.06         12.35         5.18 o                         
   0  10   2         97.28         95.71         9.11 o                         
   1  10   2         17.42         13.51         3.97 o                         
   2  10   2        249.55        227.56        13.74 o                         
   3  10   2          6.58          5.06         1.93 o                         
  -2  11   2         10.25          7.16         3.34 o                         
  -1  11   2         60.86         54.91         6.67 o                         
   0  11   2         10.16         21.03         6.41 o                         
   1  11   2        110.37         95.86         7.01 o                         
   2  11   2          5.39          6.21         2.67 o                         
  -1  12   2          3.60          2.48         3.28 o                         
   0  12   2         63.87         62.20         8.60 o                         
   1  12   2          2.64          1.22         2.40 o                         
   2  12   2         50.61         70.78         8.32 o                         
  -5   0   3        223.11        242.38        18.83 o                         
  -3   0   3         27.70         16.00         3.45 o                         
  -1   0   3         99.34         95.46         5.23 o                         
   1   0   3        645.84        654.89        18.84 o                         
   3   0   3        520.27        514.71        32.76 o                         
   5   0   3         21.69         15.13         4.88 o                         
  -5   1   3          2.75         -1.43         3.78 o                         
  -4   1   3        374.53        362.96        14.16 o                         
  -3   1   3         27.48         24.00         2.52 o                         
  -2   1   3        404.76        346.23        15.89 o                         
  -1   1   3          0.61          0.65         0.68 o                         
   0   1   3       3985.93       3756.82        48.29 o                         
   1   1   3        219.16        263.99        15.88 o                         
   2   1   3       1601.26       1555.47        60.71 o                         
   3   1   3         36.03         43.23         6.74 o                         
   4   1   3        185.81        237.68        23.29 o                         
   5   1   3         17.11         16.73         2.79 o                         
  -5   2   3         71.49         66.21         9.57 o                         
  -4   2   3         42.84         37.93         4.96 o                         
  -3   2   3        725.56        732.20        13.21 o                         
  -2   2   3        395.89        456.52        25.36 o                         
  -1   2   3       1573.04       1524.39        23.96 o                         
   0   2   3        302.25        295.71         6.05 o                         
   1   2   3       4686.53       4654.27        75.04 o                         
   2   2   3         25.79         20.21         5.39 o                         
   3   2   3        264.05        266.40        13.15 o                         
   4   2   3         11.32         10.55         4.41 o                         
   5   2   3          0.56          0.83         1.41 o                         
  -5   3   3          1.62          0.43         2.51 o                         
  -4   3   3        231.61        242.46        13.26 o                         
  -3   3   3          8.79          7.61         3.64 o                         
  -2   3   3        707.40        637.78        21.04 o                         
  -1   3   3        323.44        302.10        15.73 o                         
   0   3   3        291.33        244.28         7.70 o                         
   1   3   3          1.07          4.46         1.39 o                         
   2   3   3       2994.92       2905.41        72.71 o                         
   3   3   3        279.70        292.67        16.93 o                         
   4   3   3         55.25         53.79        11.99 o                         
   5   3   3          0.01         -0.53         1.99 o                         
  -5   4   3         52.60         47.65         5.15 o                         
  -4   4   3          9.38         13.64         5.01 o                         
  -3   4   3        617.06        623.06        25.72 o                         
  -2   4   3         19.65         22.46         9.87 o                         
  -1   4   3        170.84        169.93        11.79 o                         
   0   4   3          2.24          6.51         2.27 o                         
   1   4   3       2110.80       2139.28        43.30 o                         
   2   4   3        772.70        784.44        38.80 o                         
   3   4   3        174.39        164.75        13.13 o                         
   4   4   3         93.86        106.79        15.32 o                         
   5   4   3          5.86          9.78         3.07 o                         
  -4   5   3        157.77        158.01        12.83 o                         
  -3   5   3         90.04         65.01         8.38 o                         
  -2   5   3        186.77        192.84         7.68 o                         
  -1   5   3        297.79        307.02        12.96 o                         
   0   5   3       1066.29       1157.69        75.71 o                         
   1   5   3        120.34        136.11         8.30 o                         
   2   5   3       1399.75       1366.65        45.65 o                         
   3   5   3         72.41         84.77         9.66 o                         
   4   5   3         58.78         74.57        11.85 o                         
  -4   6   3         14.88         17.53         4.63 o                         
  -3   6   3         50.37         50.23         8.33 o                         
  -2   6   3         86.39         82.85         6.05 o                         
  -1   6   3        129.28        120.63        11.81 o                         
   0   6   3        130.65        140.62         9.49 o                         
   1   6   3        431.45        405.85        16.76 o                         
   2   6   3          9.31          4.41         7.89 o                         
   3   6   3        177.15        176.44        13.79 o                         
   4   6   3          0.91         -1.67         3.62 o                         
  -4   7   3        125.60        124.74         9.78 o                         
  -3   7   3          0.57          0.59         3.32 o                         
  -2   7   3         93.20         99.28         6.66 o                         
  -1   7   3          4.20          7.20         2.11 o                         
   0   7   3        945.90        969.86        31.35 o                         
   1   7   3         32.56         34.40         5.27 o                         
   2   7   3        160.38        191.69        19.55 o                         
   3   7   3         29.91         28.14         5.84 o                         
   4   7   3         41.08         32.33         4.68 o                         
  -4   8   3          2.55          3.90         3.45 o                         
  -3   8   3        127.68        152.87        10.23 o                         
  -2   8   3         61.69         57.13         9.10 o                         
  -1   8   3        167.99        169.05        10.83 o                         
   0   8   3         56.19         47.06         6.13 o                         
   1   8   3        400.51        464.78        30.88 o                         
   2   8   3          5.73          8.66         5.74 o                         
   3   8   3        113.12        111.63        10.10 o                         
   4   8   3          4.61          4.95         2.77 o                         
  -3   9   3         12.87         12.84         3.03 o                         
  -2   9   3        159.15        137.94        11.15 o                         
  -1   9   3         35.91         30.14         7.40 o                         
   0   9   3        432.79        415.89        59.61 o                         
   1   9   3          2.44         -0.47         3.14 o                         
   2   9   3        323.10        332.29        12.68 o                         
   3   9   3         11.53         11.45         3.67 o                         
  -3  10   3         79.77         90.97        10.82 o                         
  -2  10   3          3.50          3.02         5.41 o                         
  -1  10   3         24.26         12.18         5.11 o                         
   0  10   3        163.29        206.97        19.86 o                         
   1  10   3         25.64         23.78         4.81 o                         
   2  10   3          1.22          2.46         2.94 o                         
   3  10   3         55.64         52.12         4.32 o                         
  -2  11   3         24.79         28.62         5.79 o                         
  -1  11   3         15.18         10.14         4.73 o                         
   0  11   3        118.58        107.75        13.40 o                         
   1  11   3         43.93         42.31         4.72 o                         
   2  11   3        142.54        148.12         9.54 o                         
  -1  12   3         21.28         28.85         5.98 o                         
   0  12   3          8.54          6.98         2.57 o                         
   1  12   3         18.37         10.01         4.05 o                         
  -4   0   4        260.87        247.02        16.30 o                         
  -2   0   4        510.39        485.87        18.04 o                         
   0   0   4       9126.67       8638.73       155.14 o                         
   2   0   4       1350.63       1376.58        43.05 o                         
   4   0   4        148.39        134.60        17.68 o                         
  -5   1   4        181.60        194.05        16.52 o                         
  -4   1   4          6.53          5.56         2.86 o                         
  -3   1   4        940.88        960.38        16.68 o                         
  -2   1   4        490.15        526.80        13.05 o                         
  -1   1   4       2314.12       2195.98        30.61 o                         
   0   1   4        287.29        302.34         6.92 o                         
   1   1   4        652.93        664.75        13.87 o                         
   2   1   4         53.96         45.00         4.44 o                         
   3   1   4        544.36        560.53        24.70 o                         
   4   1   4         19.10         14.29         6.99 o                         
   5   1   4          5.45          3.09         2.09 o                         
  -5   2   4          0.14         -2.72         3.60 o                         
  -4   2   4        233.95        239.13        11.21 o                         
  -3   2   4         24.04         30.47         2.55 o                         
  -2   2   4          4.47          1.45         1.22 o                         
  -1   2   4        291.62        296.20         6.85 o                         
   0   2   4         37.96         40.68         2.04 o                         
   1   2   4         94.72         95.42         4.10 o                         
   2   2   4       2467.34       2422.24        89.51 o                         
   3   2   4        102.81        113.95        10.65 o                         
   4   2   4        243.72        250.56        24.18 o                         
   5   2   4         36.77         42.49         6.32 o                         
  -5   3   4         33.17         38.80         4.93 o                         
  -4   3   4         12.54          8.97         3.60 o                         
  -3   3   4       1389.89       1353.41        44.67 o                         
  -2   3   4        343.59        420.36        23.11 o                         
  -1   3   4        434.79        403.19        19.61 o                         
   0   3   4         38.72         41.92         3.64 o                         
   1   3   4       3171.92       3369.65        93.64 o                         
   2   3   4        818.63        883.95        28.24 o                         
   3   3   4        187.67        194.82        11.47 o                         
   4   3   4          0.04         -2.23         4.82 o                         
   5   3   4          0.44          0.00         1.70 o                         
  -5   4   4          0.01          1.53         1.98 o                         
  -4   4   4        136.91        146.06         9.90 o                         
  -3   4   4          0.33          0.06         3.32 o                         
  -2   4   4        304.77        299.49        13.63 o                         
  -1   4   4        110.14        117.62         8.66 o                         
   0   4   4         47.47         86.75        13.80 o                         
   1   4   4       2387.28       2792.69       154.87 o                         
   2   4   4       2040.27       2001.47        54.37 o                         
   3   4   4        245.27        224.03        15.49 o                         
   4   4   4        122.55        121.07        15.77 o                         
  -5   5   4         80.05         88.14         9.05 o                         
  -4   5   4         28.63         21.42         5.23 o                         
  -3   5   4        666.27        686.48        28.28 o                         
  -2   5   4        160.45        153.00         7.73 o                         
  -1   5   4        835.08        841.68        26.09 o                         
   0   5   4          3.71          9.70         2.73 o                         
   1   5   4       1216.35       1202.15        37.09 o                         
   2   5   4        224.66        204.22        27.57 o                         
   3   5   4        102.85        110.75        16.32 o                         
   4   5   4          1.88         -1.89         4.43 o                         
  -4   6   4         78.77         69.85         8.41 o                         
  -3   6   4        139.95        149.51         9.95 o                         
  -2   6   4        220.65        223.37         8.87 o                         
  -1   6   4          2.99          3.71         3.28 o                         
   0   6   4        551.99        514.80        20.37 o                         
   1   6   4          0.28          1.30         1.99 o                         
   2   6   4        371.00        334.25        26.38 o                         
   3   6   4          7.76          6.69         4.01 o                         
   4   6   4         75.82         75.55         8.28 o                         
  -4   7   4          4.76          3.52         2.88 o                         
  -3   7   4        166.50        160.70        12.73 o                         
  -2   7   4          0.22         -0.28         2.11 o                         
  -1   7   4        424.58        433.37        18.19 o                         
   0   7   4         78.87         98.13         6.04 o                         
   1   7   4        434.73        434.03        28.45 o                         
   2   7   4          6.52         12.46         6.36 o                         
   3   7   4        209.50        217.35        14.92 o                         
   4   7   4         13.36         16.18         4.82 o                         
  -4   8   4         38.81         37.72         6.99 o                         
  -3   8   4         19.56         13.81         6.67 o                         
  -2   8   4         45.86         51.66         8.35 o                         
  -1   8   4         45.33         39.94         4.06 o                         
   0   8   4        161.94        161.83        11.63 o                         
   1   8   4         55.96         61.50        10.53 o                         
   2   8   4        218.30        238.07        32.25 o                         
   3   8   4         11.65         15.59         4.43 o                         
   4   8   4         29.15         26.92         3.51 o                         
  -3   9   4        118.86        129.63        14.60 o                         
  -2   9   4          7.83         10.13         3.79 o                         
  -1   9   4          1.52          0.41         3.01 o                         
   0   9   4         69.82         73.23        11.81 o                         
   1   9   4         78.63         85.88         8.93 o                         
   2   9   4          6.98          7.02         3.00 o                         
   3   9   4        110.65        113.93         9.12 o                         
  -3  10   4          0.02          2.46         2.09 o                         
  -2  10   4        155.12        159.95        11.19 o                         
  -1  10   4         74.60         54.39         9.40 o                         
   0  10   4        163.28        196.20        19.27 o                         
   1  10   4         13.15         11.14         3.81 o                         
   2  10   4        143.79        142.03        10.48 o                         
   3  10   4          8.78          9.21         1.98 o                         
  -2  11   4         44.78         48.43         5.38 o                         
  -1  11   4         29.00         21.38         6.36 o                         
   0  11   4         39.28         24.81         6.73 o                         
   1  11   4         89.31         95.62         8.64 o                         
   2  11   4          0.27          3.50         1.99 o                         
  -1  12   4          6.93          8.03         3.37 o                         
   0  12   4          8.30         10.08         3.70 o                         
   1  12   4          0.51          1.09         2.88 o                         
  -5   0   5        146.50        145.69        18.69 o                         
  -3   0   5        229.22        224.92        10.02 o                         
  -1   0   5       1350.63       1304.97        21.16 o                         
   1   0   5        586.94        545.54        22.57 o                         
   3   0   5        666.03        680.54        39.78 o                         
   5   0   5         58.57         57.76         8.16 o                         
  -5   1   5          1.15         -0.06         2.10 o                         
  -4   1   5        327.35        322.13        18.36 o                         
  -3   1   5          4.39          2.29         1.35 o                         
  -2   1   5       1014.64       1010.28        31.05 o                         
  -1   1   5        123.79        130.46         3.57 o                         
   0   1   5         84.71         66.80         2.23 o                         
   1   1   5        401.17        433.33        12.29 o                         
   2   1   5       1022.51       1077.69        27.33 o                         
   3   1   5          4.42          5.66         4.26 o                         
   4   1   5        254.75        252.17        16.76 o                         
   5   1   5         13.66         10.95         3.36 o                         
  -5   2   5         16.90         19.94         3.21 o                         
  -4   2   5         59.85         70.53         7.08 o                         
  -3   2   5        941.54        941.53        15.81 o                         
  -2   2   5        365.58        391.73        14.04 o                         
  -1   2   5       1025.24        891.96        17.90 o                         
   0   2   5          3.27          4.84         1.05 o                         
   1   2   5       1867.42       1738.24        31.49 o                         
   2   2   5        574.25        621.59        20.14 o                         
   3   2   5        326.21        306.66        16.81 o                         
   4   2   5         42.56         50.75        11.08 o                         
   5   2   5          4.95          4.14         1.56 o                         
  -5   3   5          2.17          2.33         2.27 o                         
  -4   3   5        476.71        471.35        18.88 o                         
  -3   3   5         21.25         33.71         4.71 o                         
  -2   3   5       2297.39       2196.54        81.11 o                         
  -1   3   5          3.59          4.84         1.97 o                         
   0   3   5        316.65        297.61         9.29 o                         
   1   3   5          0.19          0.90         1.63 o                         
   2   3   5       1397.43       1414.99        41.12 o                         
   3   3   5          2.04          2.75         2.62 o                         
   4   3   5         70.01         76.63        13.18 o                         
   5   3   5          3.67          2.50         2.08 o                         
  -5   4   5         15.04          8.43         2.49 o                         
  -4   4   5          1.53          1.21         2.45 o                         
  -3   4   5        683.39        706.51        22.89 o                         
  -2   4   5          5.58          3.85         3.21 o                         
  -1   4   5         35.42         68.12         5.45 o                         
   0   4   5        538.78        588.13        20.10 o                         
   1   4   5        689.29        782.56        33.81 o                         
   2   4   5        247.33        246.76        11.32 o                         
   3   4   5        449.07        439.56        19.50 o                         
   4   4   5         13.62          3.95         5.24 o                         
  -5   5   5         14.43         20.78         4.50 o                         
  -4   5   5        101.79        110.70        17.82 o                         
  -3   5   5          5.53          4.66         2.58 o                         
  -2   5   5        630.13        666.95        16.30 o                         
  -1   5   5         20.71         29.28         3.97 o                         
   0   5   5        843.54        868.60        78.50 o                         
   1   5   5        306.33        365.37        21.05 o                         
   2   5   5        630.45        682.97        28.06 o                         
   3   5   5         47.46         42.25        10.14 o                         
   4   5   5         24.57         21.68         6.98 o                         
  -4   6   5         32.82         43.30         6.36 o                         
  -3   6   5        240.80        227.43        12.35 o                         
  -2   6   5         29.25         33.03         3.51 o                         
  -1   6   5        300.38        251.24        18.40 o                         
   0   6   5          0.00          1.86         3.29 o                         
   1   6   5        106.95        112.19         9.44 o                         
   2   6   5          0.31          4.53         5.29 o                         
   3   6   5        506.19        499.88        35.82 o                         
   4   6   5         58.05         47.60         6.15 o                         
  -4   7   5         50.32         53.23         6.32 o                         
  -3   7   5          5.01          1.56         3.90 o                         
  -2   7   5        124.43        129.03        10.44 o                         
  -1   7   5          4.10          3.80         1.95 o                         
   0   7   5        236.16        231.10        12.96 o                         
   1   7   5          0.52         -1.92         2.30 o                         
   2   7   5         71.87         76.97         9.14 o                         
   3   7   5          0.25          0.08         3.26 o                         
   4   7   5         33.89         48.51         7.50 o                         
  -4   8   5          6.19          5.08         2.97 o                         
  -3   8   5        232.76        282.95        23.65 o                         
  -2   8   5        141.68        153.48        13.89 o                         
  -1   8   5        412.54        404.02        13.35 o                         
   0   8   5          3.96         -0.18         2.41 o                         
   1   8   5        169.63        172.02        18.37 o                         
   2   8   5          4.71          4.28         4.63 o                         
   3   8   5        125.97        121.41        11.49 o                         
   4   8   5          8.66          2.10         1.86 o                         
  -3   9   5          1.45         -2.52         2.72 o                         
  -2   9   5        203.98        182.73        19.28 o                         
  -1   9   5          5.22          3.32         3.36 o                         
   0   9   5         78.19         71.27        11.93 o                         
   1   9   5         77.26         83.55        13.03 o                         
   2   9   5        173.55        155.40        11.66 o                         
   3   9   5         11.23         16.72         4.50 o                         
  -3  10   5         51.32         55.45         5.92 o                         
  -2  10   5         11.76         14.22         5.68 o                         
  -1  10   5          0.94          2.14         2.56 o                         
   0  10   5          0.89          3.43         2.95 o                         
   1  10   5        133.72        135.27        15.53 o                         
   2  10   5          0.20          0.79         2.12 o                         
   3  10   5         74.59         77.85         4.74 o                         
  -2  11   5         38.27         31.69         6.50 o                         
  -1  11   5         15.45         15.82         5.25 o                         
   0  11   5          0.74          1.58         3.12 o                         
   1  11   5         14.58          9.32         4.95 o                         
   2  11   5         15.94          8.01         4.25 o                         
  -1  12   5         81.13         63.53         8.19 o                         
   0  12   5         17.31         15.59         4.64 o                         
   1  12   5        105.94         94.44         9.91 o                         
  -4   0   6        202.92        224.39        21.57 o                         
  -2   0   6       2706.17       2830.43       100.52 o                         
   0   0   6       2139.34       2054.41        40.20 o                         
   2   0   6        576.07        656.36        46.54 o                         
   4   0   6        158.28        179.57        19.79 o                         
  -5   1   6         53.21         61.62         5.30 o                         
  -4   1   6         26.12         30.42         7.75 o                         
  -3   1   6        608.79        604.74        12.59 o                         
  -2   1   6        134.73        151.26         6.50 o                         
  -1   1   6       1609.48       1610.05        26.39 o                         
   0   1   6        489.73        489.69         8.26 o                         
   1   1   6         53.37         43.77         4.84 o                         
   2   1   6        326.99        373.62        13.87 o                         
   3   1   6        337.48        341.28        19.52 o                         
   4   1   6         13.79         18.42         6.16 o                         
   5   1   6         59.03         61.14         7.44 o                         
  -5   2   6          4.47          3.26         1.93 o                         
  -4   2   6        346.88        335.94        18.93 o                         
  -3   2   6          9.12         13.29         2.13 o                         
  -2   2   6       2153.25       2199.26        40.92 o                         
  -1   2   6          7.11          5.77         1.51 o                         
   0   2   6        523.65        493.49        10.17 o                         
   1   2   6       1071.01       1167.09        23.21 o                         
   2   2   6       1564.18       1674.09        32.01 o                         
   3   2   6         64.31         58.10         7.43 o                         
   4   2   6        194.29        193.25        20.51 o                         
  -5   3   6          1.41         -1.12         1.91 o                         
  -4   3   6          1.24         -0.75         2.54 o                         
  -3   3   6        351.72        343.07        16.78 o                         
  -2   3   6        248.88        226.87         9.98 o                         
  -1   3   6        167.45        219.33        10.02 o                         
   0   3   6        113.29         97.25         6.83 o                         
   1   3   6        260.00        257.51        11.61 o                         
   2   3   6        102.74        112.82         7.44 o                         
   3   3   6        244.97        241.53        11.01 o                         
   4   3   6          7.32          4.25         5.64 o                         
  -5   4   6          0.21          2.31         2.08 o                         
  -4   4   6        331.84        356.34        15.76 o                         
  -3   4   6        177.30        186.10        10.04 o                         
  -2   4   6       2755.95       2901.88        74.34 o                         
  -1   4   6        144.24        161.71         9.00 o                         
   0   4   6       1186.31       1117.50        33.15 o                         
   1   4   6        334.77        354.86        20.20 o                         
   2   4   6       1034.73       1112.37        26.06 o                         
   3   4   6         16.46         19.69         4.50 o                         
   4   4   6         35.84         36.27         8.67 o                         
  -4   5   6          5.42          0.06         3.05 o                         
  -3   5   6        353.95        362.59        15.75 o                         
  -2   5   6         52.11         56.10         4.90 o                         
  -1   5   6        203.77        173.48         9.92 o                         
   0   5   6         16.03         16.41         3.48 o                         
   1   5   6         14.40          4.64         3.24 o                         
   2   5   6          1.73          1.05         2.05 o                         
   3   5   6        365.78        306.91        27.71 o                         
   4   5   6         27.54         15.27         5.63 o                         
  -4   6   6         73.22         76.09         8.32 o                         
  -3   6   6          0.97          2.07         3.09 o                         
  -2   6   6        622.40        625.81        20.24 o                         
  -1   6   6         15.68         16.63         3.92 o                         
   0   6   6        666.05        710.95        28.05 o                         
   1   6   6         12.36         13.49         3.36 o                         
   2   6   6         45.26         39.90         7.05 o                         
   3   6   6         57.03         46.40        10.66 o                         
   4   6   6         27.46         36.46         6.01 o                         
  -4   7   6          5.42         12.91         3.44 o                         
  -3   7   6        198.30        182.02        19.09 o                         
  -2   7   6          1.32          2.01         2.34 o                         
  -1   7   6        761.41        811.26        31.86 o                         
   0   7   6         11.69         13.50         3.37 o                         
   1   7   6        125.59        109.63        10.17 o                         
   2   7   6          2.35          3.19         3.31 o                         
   3   7   6        309.03        305.44        26.15 o                         
   4   7   6         17.41         16.72         4.45 o                         
  -4   8   6         27.21         28.99         6.00 o                         
  -3   8   6          3.23         -1.91         3.77 o                         
  -2   8   6         96.54        112.80        12.10 o                         
  -1   8   6          0.00          3.22         2.56 o                         
   0   8   6         93.18         93.60         8.05 o                         
   1   8   6         60.34         64.39         8.23 o                         
   2   8   6        111.58        127.03        16.39 o                         
   3   8   6          1.55          3.68         5.39 o                         
  -3   9   6        112.74        122.25        27.59 o                         
  -2   9   6         14.46         16.62         6.37 o                         
  -1   9   6          4.03          3.94         2.60 o                         
   0   9   6         27.52         39.52         8.81 o                         
   1   9   6         27.22         31.14         7.84 o                         
   2   9   6          9.14          7.96         3.55 o                         
   3   9   6         36.58         41.00         4.09 o                         
  -3  10   6         10.76         10.80         2.79 o                         
  -2  10   6        234.57        259.45        21.33 o                         
  -1  10   6          0.27         -3.08         5.44 o                         
   0  10   6        132.95        118.69        11.42 o                         
   1  10   6         17.21         18.48         7.38 o                         
   2  10   6         93.78        108.37         9.62 o                         
  -2  11   6         31.44         32.63         6.57 o                         
  -1  11   6         26.19         26.33         8.49 o                         
   0  11   6         46.33         32.37         9.38 o                         
   1  11   6         41.04         41.29         5.95 o                         
   2  11   6          0.68          3.44         2.42 o                         
  -1  12   6          4.30          4.94         2.90 o                         
   0  12   6          3.10          2.24         2.62 o                         
   1  12   6         14.63         13.41         4.08 o                         
  -5   0   7         36.23         30.33         6.62 o                         
  -3   0   7        375.48        426.12        20.22 o                         
  -1   0   7       5946.25       5872.72       193.67 o                         
   1   0   7         81.92         62.82         8.45 o                         
   3   0   7       1109.23       1155.90        41.32 o                         
  -5   1   7          4.64          6.02         2.44 o                         
  -4   1   7        115.49        113.70        10.69 o                         
  -3   1   7         18.82         22.93         3.12 o                         
  -2   1   7        796.36        835.28        19.33 o                         
  -1   1   7        461.25        479.51        10.72 o                         
   0   1   7        182.82        153.68         4.89 o                         
   1   1   7          5.18         10.65         1.74 o                         
   2   1   7        212.10        210.54        10.38 o                         
   3   1   7          0.03          1.47         2.87 o                         
   4   1   7         62.98         89.84        13.82 o                         
  -5   2   7          0.32          1.34         1.77 o                         
  -4   2   7         23.50         26.65         4.60 o                         
  -3   2   7       1098.16       1109.68        21.66 o                         
  -2   2   7         79.21         80.28         4.35 o                         
  -1   2   7       3375.94       3200.92        49.37 o                         
   0   2   7        142.17        156.21         7.15 o                         
   1   2   7        344.47        306.39         9.41 o                         
   2   2   7        156.26        171.69         6.55 o                         
   3   2   7        217.60        206.21        11.41 o                         
   4   2   7          0.41          4.31         6.02 o                         
  -5   3   7          9.26         13.40         4.19 o                         
  -4   3   7        333.87        319.92        18.08 o                         
  -3   3   7         53.64         61.48        11.02 o                         
  -2   3   7       1379.34       1372.57        33.33 o                         
  -1   3   7          0.25         -0.03         1.72 o                         
   0   3   7        300.70        267.73         9.52 o                         
   1   3   7          4.26         -1.09         1.59 o                         
   2   3   7        596.66        630.35        17.74 o                         
   3   3   7          7.17          4.42         2.45 o                         
   4   3   7         94.16        119.99        15.57 o                         
  -5   4   7          6.11         12.12         3.79 o                         
  -4   4   7         81.77         89.74         9.58 o                         
  -3   4   7        625.47        618.61        18.83 o                         
  -2   4   7          5.28          4.17         1.58 o                         
  -1   4   7        523.09        505.22        18.52 o                         
   0   4   7          2.13          2.45         2.00 o                         
   1   4   7        513.92        531.52        27.25 o                         
   2   4   7        122.23        114.05         7.04 o                         
   3   4   7        101.27         88.44         8.50 o                         
   4   4   7          0.07          1.81         3.92 o                         
  -4   5   7         18.36         26.35         6.74 o                         
  -3   5   7         91.77         85.86        13.53 o                         
  -2   5   7        702.50        715.77        17.64 o                         
  -1   5   7          6.24          3.12         2.22 o                         
   0   5   7        192.59        195.70        27.06 o                         
   1   5   7         11.78          8.09         3.29 o                         
   2   5   7        141.16        161.57         9.62 o                         
   3   5   7         24.32         21.44        13.39 o                         
   4   5   7         93.36         89.24        11.80 o                         
  -4   6   7          1.18          5.28         3.99 o                         
  -3   6   7        202.04        171.69        18.92 o                         
  -2   6   7         23.44         26.19         4.14 o                         
  -1   6   7       1204.35       1274.12        33.91 o                         
   0   6   7        252.02        265.59        13.76 o                         
   1   6   7        374.73        480.22        27.37 o                         
   2   6   7         21.17         32.68         8.81 o                         
   3   6   7        308.10        318.61        27.76 o                         
   4   6   7          1.94          1.87         2.16 o                         
  -4   7   7         11.23         14.53         4.88 o                         
  -3   7   7         11.82         10.09         5.64 o                         
  -2   7   7        326.61        341.88        21.07 o                         
  -1   7   7         29.58         32.80         4.34 o                         
   0   7   7         19.88         16.47         4.03 o                         
   1   7   7         15.71         15.39         6.63 o                         
   2   7   7          6.96         -2.49         2.74 o                         
   3   7   7          0.04          2.15         4.65 o                         
   4   7   7         87.42         68.49         8.05 o                         
  -4   8   7          5.05          6.69         3.41 o                         
  -3   8   7        178.64        154.82        16.63 o                         
  -2   8   7         33.29         36.27         7.35 o                         
  -1   8   7        391.50        390.68        22.70 o                         
   0   8   7          5.49          2.59         5.02 o                         
   1   8   7        141.97        154.52        18.94 o                         
   2   8   7          4.56          1.57         2.87 o                         
   3   8   7         54.79         59.14        10.35 o                         
  -3   9   7          7.60          9.62         3.54 o                         
  -2   9   7        341.49        397.16        29.14 o                         
  -1   9   7          4.08          5.75         2.84 o                         
   0   9   7        232.87        222.25        15.26 o                         
   1   9   7          6.76          5.13         5.99 o                         
   2   9   7         73.99         83.34         9.03 o                         
   3   9   7          7.50          3.66         2.02 o                         
  -3  10   7         62.18         49.83         5.42 o                         
  -2  10   7          0.06          2.58         2.63 o                         
  -1  10   7          2.49         -3.05         4.66 o                         
   0  10   7          1.75         -3.12         5.52 o                         
   1  10   7         19.57         30.89         8.98 o                         
   2  10   7          5.09          6.13         3.96 o                         
  -2  11   7         36.37         27.11         5.79 o                         
  -1  11   7          1.55         -2.32         4.11 o                         
   0  11   7         55.58         46.12        11.02 o                         
   1  11   7          0.25         -0.86         2.17 o                         
   2  11   7         46.05         45.98         4.92 o                         
  -1  12   7         95.92         93.00         9.05 o                         
   0  12   7         40.77         41.89         6.57 o                         
   1  12   7          7.88         11.92         3.78 o                         
  -4   0   8        109.76        110.75        10.65 o                         
  -2   0   8       1757.02       1732.42        73.29 o                         
   0   0   8        357.68        316.04        13.16 o                         
   2   0   8         12.24          9.71         5.13 o                         
   4   0   8          8.95         14.08         6.66 o                         
  -5   1   8         14.20         16.53         2.97 o                         
  -4   1   8         14.06         10.44         3.31 o                         
  -3   1   8        410.14        420.26        12.97 o                         
  -2   1   8        117.36        117.22         7.21 o                         
  -1   1   8       6411.87       6568.58        95.84 o                         
   0   1   8       1044.90       1122.52        22.18 o                         
   1   1   8        254.69        236.86         7.57 o                         
   2   1   8         52.82         45.66         4.07 o                         
   3   1   8        586.40        606.98        18.77 o                         
   4   1   8          0.12          2.07         5.16 o                         
  -5   2   8         18.58         14.85         2.74 o                         
  -4   2   8        135.70        141.39         7.46 o                         
  -3   2   8         62.30         56.32         5.99 o                         
  -2   2   8        364.80        317.43        27.75 o                         
  -1   2   8        317.75        379.27         9.82 o                         
   0   2   8        401.28        391.50        12.16 o                         
   1   2   8         99.86         92.94         5.17 o                         
   2   2   8        194.51        185.38         5.85 o                         
   3   2   8          4.39          8.94         3.75 o                         
   4   2   8         80.23         85.37        13.08 o                         
  -5   3   8          4.55         -1.17         3.11 o                         
  -4   3   8         11.45          6.84         3.46 o                         
  -3   3   8        639.28        636.04        28.21 o                         
  -2   3   8         45.88         52.42         4.36 o                         
  -1   3   8       1229.38       1244.67        25.94 o                         
   0   3   8          6.30          1.22         2.41 o                         
   1   3   8        829.20        861.77        37.88 o                         
   2   3   8          1.12          2.74         1.98 o                         
   3   3   8        103.62        107.18        11.00 o                         
   4   3   8          6.90         11.45         6.53 o                         
  -5   4   8         35.15         34.10         5.83 o                         
  -4   4   8         73.64         80.45        12.92 o                         
  -3   4   8         51.13         48.67         5.89 o                         
  -2   4   8        784.97        779.73        20.35 o                         
  -1   4   8         32.62         28.25         3.58 o                         
   0   4   8        843.85        899.10        43.95 o                         
   1   4   8         40.15         42.53         7.07 o                         
   2   4   8        174.08        167.99         8.85 o                         
   3   4   8          0.17         -0.83         3.22 o                         
   4   4   8         75.49         85.92        11.82 o                         
  -4   5   8         31.55         36.43         6.04 o                         
  -3   5   8        439.83        497.14        33.79 o                         
  -2   5   8         57.53         63.89         4.48 o                         
  -1   5   8        816.73        811.21        20.89 o                         
   0   5   8        623.26        637.54        37.58 o                         
   1   5   8        235.00        250.03        10.64 o                         
   2   5   8          0.63          2.32         1.97 o                         
   3   5   8         87.29        101.55         8.99 o                         
   4   5   8          1.40         -1.41         3.52 o                         
  -4   6   8          9.51         12.62         3.78 o                         
  -3   6   8         18.67         28.69         8.91 o                         
  -2   6   8        853.52        874.91        23.87 o                         
  -1   6   8         41.79         35.67         5.12 o                         
   0   6   8        245.85        228.91        13.44 o                         
   1   6   8         39.57         49.04         6.15 o                         
   2   6   8          2.09          2.57         3.71 o                         
   3   6   8          8.13          6.94         6.78 o                         
   4   6   8         53.83         49.13         5.17 o                         
  -4   7   8          0.38          2.05         2.33 o                         
  -3   7   8         25.49         23.50         6.96 o                         
  -2   7   8          1.87         -2.58         3.06 o                         
  -1   7   8        858.91        810.08        26.56 o                         
   0   7   8          2.77          2.94         2.66 o                         
   1   7   8        312.10        343.62        16.75 o                         
   2   7   8          3.14          6.36         4.23 o                         
   3   7   8        121.20        110.09        15.01 o                         
  -4   8   8         35.61         28.62         5.37 o                         
  -3   8   8         36.98         43.84         8.72 o                         
  -2   8   8        408.68        439.90        24.36 o                         
  -1   8   8          5.29          4.27         2.99 o                         
   0   8   8         68.25         98.55        15.37 o                         
   1   8   8         21.66         17.99         5.56 o                         
   2   8   8         16.83         26.48         5.69 o                         
   3   8   8         26.70         27.37         7.02 o                         
  -3   9   8          1.74          2.36         2.60 o                         
  -2   9   8         67.94         72.73         8.67 o                         
  -1   9   8         21.54         22.49         4.60 o                         
   0   9   8          3.89          9.68         6.05 o                         
   1   9   8        116.20        167.28        19.77 o                         
   2   9   8         13.79         14.55         5.83 o                         
   3   9   8          9.27         12.33         3.76 o                         
  -3  10   8         28.95         21.92         2.83 o                         
  -2  10   8        268.86        245.98        19.26 o                         
  -1  10   8          0.05          0.35         3.54 o                         
   0  10   8         86.45         89.74        21.28 o                         
   1  10   8         27.37         33.29         8.68 o                         
   2  10   8         26.87         28.55         8.19 o                         
  -2  11   8          2.49          7.21         3.53 o                         
  -1  11   8         75.69        103.74        14.93 o                         
   0  11   8         10.39          2.31         5.00 o                         
   1  11   8         32.25         27.64         3.88 o                         
   2  11   8          0.47         -0.99         2.75 o                         
   0  12   8          8.66          6.83         2.28 o                         
  -5   0   9        146.71        138.07        12.96 o                         
  -3   0   9        349.75        358.16        18.99 o                         
  -1   0   9       1455.08       1348.27        57.38 o                         
   1   0   9         27.42         30.35         3.49 o                         
   3   0   9        333.82        353.21        20.10 o                         
  -5   1   9          0.09         -1.55         1.84 o                         
  -4   1   9         22.34         14.68         3.19 o                         
  -3   1   9         91.29         84.32         5.63 o                         
  -2   1   9       1068.19       1024.69        28.83 o                         
  -1   1   9         94.24         79.61         4.75 o                         
   0   1   9       4202.47       4415.08       106.22 o                         
   1   1   9         54.86         45.27         3.77 o                         
   2   1   9        204.50        206.24         7.17 o                         
   3   1   9          0.32         -0.64         3.78 o                         
   4   1   9         93.32         93.27        13.54 o                         
  -5   2   9         34.44         38.04         3.71 o                         
  -4   2   9         39.18         50.86         5.22 o                         
  -3   2   9        732.74        779.24        19.15 o                         
  -2   2   9         31.65         32.54         3.34 o                         
  -1   2   9       1445.96       1496.10        26.97 o                         
   0   2   9        168.85        191.30        11.50 o                         
   1   2   9        188.03        193.35         8.01 o                         
   2   2   9         57.66         64.37         3.75 o                         
   3   2   9         21.09         19.52         5.25 o                         
   4   2   9         13.76         14.99         6.21 o                         
  -5   3   9          2.85         -1.06         2.80 o                         
  -4   3   9        155.22        153.13        25.56 o                         
  -3   3   9          6.58         11.61         5.90 o                         
  -2   3   9        742.85        700.15        31.72 o                         
  -1   3   9          3.34          4.17         1.81 o                         
   0   3   9       1488.71       1394.19        54.39 o                         
   1   3   9         23.98         24.55         5.51 o                         
   2   3   9        195.74        193.73        10.78 o                         
   3   3   9          6.71          4.81         5.21 o                         
   4   3   9         73.94         64.73        10.77 o                         
  -4   4   9         23.03         36.53         9.05 o                         
  -3   4   9        222.23        251.97        23.28 o                         
  -2   4   9         77.06         79.17         5.85 o                         
  -1   4   9        509.13        455.27        18.37 o                         
   0   4   9          2.31         -1.75         3.46 o                         
   1   4   9        398.19        388.52        12.01 o                         
   2   4   9         23.74         21.13         3.46 o                         
   3   4   9          9.31         11.01         3.95 o                         
   4   4   9          0.09         -1.53         3.30 o                         
  -4   5   9         32.68         41.66         8.76 o                         
  -3   5   9         20.63         15.12         7.15 o                         
  -2   5   9        615.13        598.34        15.10 o                         
  -1   5   9          7.39          6.00         1.94 o                         
   0   5   9       1074.85       1145.29        33.14 o                         
   1   5   9          1.62          3.22         2.88 o                         
   2   5   9        181.37        209.41         9.55 o                         
   3   5   9         25.32         16.42         4.46 o                         
   4   5   9         48.52         38.91         4.99 o                         
  -4   6   9          4.82          5.75         3.12 o                         
  -3   6   9          5.12          8.07         4.72 o                         
  -2   6   9        133.09        130.36         6.92 o                         
  -1   6   9       1126.79       1181.54        35.60 o                         
   0   6   9         35.93         34.75         5.01 o                         
   1   6   9         84.88        105.06         8.99 o                         
   2   6   9          0.46         -2.62         3.45 o                         
   3   6   9         55.86         52.67        11.25 o                         
   4   6   9          2.83          0.89         1.92 o                         
  -4   7   9         36.99         26.51         4.11 o                         
  -3   7   9         25.94         14.98         6.20 o                         
  -2   7   9        383.20        362.24        21.88 o                         
  -1   7   9         85.93         81.41         8.35 o                         
   0   7   9        112.13        121.99        13.06 o                         
   1   7   9         71.55         72.36         8.18 o                         
   2   7   9         52.83         85.11        11.02 o                         
   3   7   9          1.82         -1.89         5.79 o                         
  -3   8   9         13.02         13.19         5.26 o                         
  -2   8   9          6.49         11.90         4.43 o                         
  -1   8   9        509.10        507.54        21.49 o                         
   0   8   9         80.15         93.64        15.10 o                         
   1   8   9         53.02         54.81        17.43 o                         
   2   8   9          8.02          4.70         3.09 o                         
   3   8   9          0.15         -4.06         4.06 o                         
  -3   9   9          7.13          5.70         2.22 o                         
  -2   9   9        260.96        252.37        23.49 o                         
  -1   9   9          3.60          2.55         3.09 o                         
   0   9   9        171.43        208.49        22.33 o                         
   1   9   9         31.94         36.01         9.54 o                         
   2   9   9         72.04         93.42        13.44 o                         
   3   9   9         14.89         16.85         4.17 o                         
  -2  10   9          3.11          6.97         2.98 o                         
  -1  10   9         19.90         14.03         3.97 o                         
   0  10   9          0.04          2.44         3.68 o                         
   1  10   9         69.47         84.68        12.53 o                         
   2  10   9          2.40          4.32         4.02 o                         
  -2  11   9         38.50         26.34         5.32 o                         
  -1  11   9          0.00          2.04         4.03 o                         
   0  11   9         49.67         47.15        10.97 o                         
   1  11   9          0.01         -0.41         1.86 o                         
  -4   0  10         69.95         69.21        11.90 o                         
  -2   0  10       1316.15       1365.26        36.32 o                         
   0   0  10       4894.97       5490.38       186.00 o                         
   2   0  10         73.97         78.89         6.77 o                         
   4   0  10         48.06         53.97         9.50 o                         
  -5   1  10        201.94        184.97         8.28 o                         
  -4   1  10         87.60         94.20         6.88 o                         
  -3   1  10        515.29        509.58        14.91 o                         
  -2   1  10          0.56          0.75         1.15 o                         
  -1   1  10        895.39        851.65        23.80 o                         
   0   1  10        278.06        304.49        14.90 o                         
   1   1  10         76.49         72.81         4.51 o                         
   2   1  10         22.18         23.08         2.68 o                         
   3   1  10         77.79         72.55         7.45 o                         
   4   1  10          2.94          6.82         4.77 o                         
  -5   2  10         10.83         12.02         2.24 o                         
  -4   2  10          0.29          0.36         2.24 o                         
  -3   2  10         74.76         75.64         6.10 o                         
  -2   2  10        344.00        352.98         8.18 o                         
  -1   2  10        192.14        191.83         7.52 o                         
   0   2  10       2125.34       2313.87        61.85 o                         
   1   2  10          8.21          6.57         2.01 o                         
   2   2  10        184.76        181.12         6.55 o                         
   3   2  10          5.62          6.51         3.34 o                         
   4   2  10         73.16         63.86        10.36 o                         
  -4   3  10          9.25          7.45         6.59 o                         
  -3   3  10        175.82        212.00        21.25 o                         
  -2   3  10         44.16         37.81         4.04 o                         
  -1   3  10        750.25        754.70        26.16 o                         
   0   3  10          3.05          1.15         2.03 o                         
   1   3  10       1553.06       1561.81        33.74 o                         
   2   3  10          0.34         -0.20         1.67 o                         
   3   3  10          8.87          7.16         6.32 o                         
   4   3  10         10.43         10.91         5.52 o                         
  -4   4  10        102.77        100.02        13.49 o                         
  -3   4  10         29.50         41.85        10.19 o                         
  -2   4  10        384.33        375.21        13.47 o                         
  -1   4  10         13.95         10.71         2.76 o                         
   0   4  10        863.84        842.22        21.91 o                         
   1   4  10         36.63         39.32         3.98 o                         
   2   4  10        130.33        145.11         9.73 o                         
   3   4  10          0.57         -0.10         3.32 o                         
   4   4  10         28.12         22.77         6.51 o                         
  -4   5  10          4.97          1.62         3.78 o                         
  -3   5  10         69.37         57.88        11.65 o                         
  -2   5  10        109.51        117.14         6.72 o                         
  -1   5  10       1087.01       1068.62        25.87 o                         
   0   5  10         85.25         81.81         5.65 o                         
   1   5  10        237.69        251.47        11.77 o                         
   2   5  10          2.33          1.90         3.45 o                         
   3   5  10          7.04         21.65        13.11 o                         
   4   5  10          7.79          5.26         4.15 o                         
  -4   6  10         37.15         44.83         8.01 o                         
  -3   6  10          9.47         17.66         6.51 o                         
  -2   6  10        186.73        182.10        15.05 o                         
  -1   6  10         67.40         68.80         5.58 o                         
   0   6  10        174.43        162.77         8.34 o                         
   1   6  10          1.85         -1.00         3.02 o                         
   2   6  10         95.07        128.85        12.91 o                         
   3   6  10         14.32         10.16         5.96 o                         
  -4   7  10         15.22          9.20         3.82 o                         
  -3   7  10         40.74         35.35         8.18 o                         
  -2   7  10        281.64        274.94        15.11 o                         
  -1   7  10       1642.31       1728.10        40.19 o                         
   0   7  10        119.47        139.18        14.68 o                         
   1   7  10        107.97        112.31         9.79 o                         
   2   7  10          9.52          7.19         4.29 o                         
   3   7  10          7.05         11.97         5.66 o                         
  -3   8  10         37.50         22.67         6.44 o                         
  -2   8  10          0.81          2.09         4.53 o                         
  -1   8  10         29.19         33.70         5.75 o                         
   0   8  10        108.57        147.74        13.36 o                         
   1   8  10         19.15         16.24         5.70 o                         
   2   8  10        145.44        131.95        11.76 o                         
   3   8  10          2.11          1.26         3.16 o                         
  -3   9  10         49.72         49.15         4.56 o                         
  -2   9  10          3.17          0.14         3.10 o                         
  -1   9  10        184.84        190.39        12.19 o                         
   0   9  10          1.69         -2.38         5.15 o                         
   1   9  10         50.35         63.62        11.69 o                         
  -2  10  10         27.06         28.48         6.90 o                         
  -1  10  10          3.33          1.93         2.26 o                         
   0  10  10        156.61        162.18        15.20 o                         
   1  10  10          1.63         -1.74         4.07 o                         
   2  10  10         20.75         15.95         4.75 o                         
  -1  11  10         43.30         42.33        11.10 o                         
   0  11  10         26.17         30.83         8.04 o                         
   1  11  10         34.23         33.84         4.60 o                         
  -5   0  11         40.37         34.24         5.82 o                         
  -3   0  11        147.12        138.41        13.78 o                         
  -1   0  11       1145.37       1064.05        51.92 o                         
   1   0  11       1069.62       1076.40        30.40 o                         
   3   0  11        199.59        175.75        19.65 o                         
  -5   1  11          0.46          0.95         2.65 o                         
  -4   1  11        139.92        162.47         8.87 o                         
  -3   1  11        385.50        429.17        15.52 o                         
  -2   1  11       1304.46       1304.70        19.24 o                         
  -1   1  11         93.84         84.96         6.62 o                         
   0   1  11        894.13        902.86        31.31 o                         
   1   1  11          1.80          1.75         1.51 o                         
   2   1  11         88.11         82.90         5.89 o                         
   3   1  11          2.52          1.35         3.03 o                         
   4   1  11         17.10         17.78         3.55 o                         
  -4   2  11         74.07         68.22         5.80 o                         
  -3   2  11         29.96         33.37         5.53 o                         
  -2   2  11        124.75        132.06         4.78 o                         
  -1   2  11        791.12        818.51        16.87 o                         
   0   2  11         26.93         27.38         4.96 o                         
   1   2  11       1466.71       1471.67        24.68 o                         
   2   2  11        147.47        134.67         5.99 o                         
   3   2  11         37.83         34.98         6.59 o                         
   4   2  11          8.69          8.78         2.78 o                         
  -4   3  11        180.69        173.46        19.07 o                         
  -3   3  11         53.45         57.33        11.32 o                         
  -2   3  11        249.71        249.48        12.63 o                         
  -1   3  11          0.15          0.03         1.61 o                         
   0   3  11       1079.23       1069.02        27.69 o                         
   1   3  11         34.24         36.75         3.85 o                         
   2   3  11         30.83         27.82         4.60 o                         
   3   3  11          2.09         -2.31         5.40 o                         
   4   3  11          5.19         10.71         4.59 o                         
  -4   4  11          7.91          7.81         3.59 o                         
  -3   4  11        120.51        123.09        16.78 o                         
  -2   4  11         92.27         81.72         6.31 o                         
  -1   4  11        146.36        141.40         7.54 o                         
   0   4  11        107.68        107.42         8.60 o                         
   1   4  11        610.70        667.71        21.71 o                         
   2   4  11          5.14          6.19         4.89 o                         
   3   4  11         25.78         25.86         6.04 o                         
   4   4  11          0.20         -2.25         2.81 o                         
  -4   5  11          8.45          2.96         4.33 o                         
  -3   5  11         39.56         25.18         8.11 o                         
  -2   5  11        231.02        224.26        11.26 o                         
  -1   5  11         44.53         42.83         4.47 o                         
   0   5  11       1592.12       1665.59        37.68 o                         
   1   5  11        141.60        144.74         9.22 o                         
   2   5  11        186.44        201.52        15.14 o                         
   3   5  11          3.65          0.14         3.24 o                         
  -4   6  11          1.53          2.34         3.58 o                         
  -3   6  11         47.69         39.51         9.62 o                         
  -2   6  11          1.74          2.19         4.32 o                         
  -1   6  11        453.71        469.36        20.82 o                         
   0   6  11        182.94        209.45        11.18 o                         
   1   6  11         97.76        118.79        12.26 o                         
   2   6  11         19.30         24.20         6.28 o                         
   3   6  11         56.56         71.38        11.52 o                         
  -3   7  11         13.89         19.54         7.54 o                         
  -2   7  11         35.54         41.18         5.94 o                         
  -1   7  11          5.59          5.56         2.92 o                         
   0   7  11        174.67        212.40        16.34 o                         
   1   7  11          0.39          5.95         4.29 o                         
   2   7  11         61.83         85.14        20.49 o                         
   3   7  11          0.01         -1.50         3.49 o                         
  -3   8  11         83.59         76.47         6.19 o                         
  -2   8  11          3.53          4.90         9.05 o                         
  -1   8  11        448.54        466.67        17.37 o                         
   0   8  11         17.76         17.39         5.92 o                         
   1   8  11        104.72        115.89        20.85 o                         
   2   8  11          8.47          6.49         3.14 o                         
   3   8  11         11.20         11.15         2.73 o                         
  -3   9  11          0.69          0.86         1.26 o                         
  -2   9  11          2.64         -0.08         2.57 o                         
  -1   9  11         57.67         58.26         8.56 o                         
   0   9  11        131.69        141.92        17.58 o                         
   1   9  11         10.83          8.39         5.24 o                         
   2   9  11         20.41         32.93         7.78 o                         
  -2  10  11          0.11          1.27         2.44 o                         
  -1  10  11         60.73         60.70         7.89 o                         
   0  10  11          0.06         -4.89         4.89 o                         
   1  10  11        102.91        117.78        13.38 o                         
  -1  11  11          3.49          3.30         3.22 o                         
   0  11  11         57.27         87.93        12.02 o                         
  -4   0  12        445.11        501.00        23.29 o                         
  -2   0  12       1922.33       1991.81        48.40 o                         
   0   0  12        458.63        433.33        20.31 o                         
   2   0  12        209.82        186.36        11.75 o                         
   4   0  12          9.61         22.73         6.77 o                         
  -4   1  12         35.54         36.17         4.34 o                         
  -3   1  12         57.37         68.19         7.82 o                         
  -2   1  12        137.69        136.00         5.24 o                         
  -1   1  12        512.54        518.90        11.42 o                         
   0   1  12        111.40        111.64         6.45 o                         
   1   1  12        805.45        825.40        17.19 o                         
   2   1  12         60.42         55.68         3.89 o                         
   3   1  12         58.89         58.56         5.87 o                         
   4   1  12          0.67          0.71         2.02 o                         
  -4   2  12        209.95        210.33         9.65 o                         
  -3   2  12        157.66        146.56        11.13 o                         
  -2   2  12        196.32        208.08         8.04 o                         
  -1   2  12          9.03          6.11         1.60 o                         
   0   2  12        627.07        574.56        12.57 o                         
   1   2  12          9.29         14.42         2.95 o                         
   2   2  12        198.98        203.12         7.49 o                         
   3   2  12          1.92          0.27         2.04 o                         
   4   2  12         13.51         12.11         2.81 o                         
  -4   3  12          0.01          2.57         3.17 o                         
  -3   3  12        119.70        123.75        20.12 o                         
  -2   3  12          3.83          2.70         2.93 o                         
  -1   3  12        390.60        345.65        12.56 o                         
   0   3  12         14.76         12.27         3.34 o                         
   1   3  12       1338.44       1384.85        36.39 o                         
   2   3  12          3.52          8.08         4.78 o                         
   3   3  12         28.59         26.13         8.20 o                         
   4   3  12          6.66          5.46         3.74 o                         
  -4   4  12         75.08         85.67         8.28 o                         
  -3   4  12          7.12         17.25         7.14 o                         
  -2   4  12         37.43         31.74         4.88 o                         
  -1   4  12         25.01         24.50         3.70 o                         
   0   4  12       1498.26       1423.76        39.19 o                         
   1   4  12         48.11         49.72         7.99 o                         
   2   4  12        177.45        166.12        14.57 o                         
   3   4  12          8.67         12.16         5.67 o                         
  -4   5  12          0.01         -3.85         3.85 o                         
  -3   5  12        126.02        112.89        15.29 o                         
  -2   5  12         16.39         11.55         4.59 o                         
  -1   5  12          7.03          9.45         3.04 o                         
   0   5  12        519.33        543.10        18.62 o                         
   1   5  12         35.47         28.64         5.44 o                         
   2   5  12          0.15          3.52         3.75 o                         
   3   5  12         34.09         44.77         6.54 o                         
  -4   6  12         27.67         29.12         4.19 o                         
  -3   6  12          2.69          7.05         5.83 o                         
  -2   6  12        292.25        286.96        25.09 o                         
  -1   6  12        246.09        259.94        17.54 o                         
   0   6  12        853.32        939.57        26.59 o                         
   1   6  12         67.41         63.74         7.46 o                         
   2   6  12        133.02        130.59        10.07 o                         
   3   6  12          3.66          7.95         4.87 o                         
  -3   7  12         21.06         25.58         7.26 o                         
  -2   7  12          2.92          3.56         2.76 o                         
  -1   7  12        110.93        128.87         8.83 o                         
   0   7  12          2.52          4.52         7.74 o                         
   1   7  12         85.27        101.63        11.34 o                         
   2   7  12          1.53          3.48         3.50 o                         
   3   7  12         35.09         20.01         5.44 o                         
  -3   8  12          0.51          1.47         3.18 o                         
  -2   8  12         50.75         55.02         7.53 o                         
  -1   8  12         67.12         62.91         6.97 o                         
   0   8  12        210.57        229.70        16.60 o                         
   1   8  12         29.80         37.51         6.98 o                         
   2   8  12         60.52         62.42         7.39 o                         
  -3   9  12         25.56          7.96         3.52 o                         
  -2   9  12         25.74         28.18         5.03 o                         
  -1   9  12         32.67         30.75         6.44 o                         
   0   9  12         27.63         36.29         5.38 o                         
   1   9  12        138.23        134.90        11.04 o                         
   2   9  12          0.11          1.68         2.14 o                         
  -2  10  12          4.56          1.18         2.95 o                         
  -1  10  12          0.55         -1.80         2.72 o                         
   0  10  12         89.38        112.39        15.76 o                         
   1  10  12          5.29          3.62         4.24 o                         
   0  11  12          0.20          1.34         3.12 o                         
  -3   0  13        124.98        148.94        12.97 o                         
  -1   0  13        185.55        174.47         9.28 o                         
   1   0  13        210.10        207.39        12.47 o                         
   3   0  13        105.16        107.55        11.15 o                         
  -4   1  13         53.28         63.60         5.28 o                         
  -3   1  13         32.20         27.48         3.80 o                         
  -2   1  13        154.35        150.14         7.01 o                         
  -1   1  13        117.82        104.88         4.55 o                         
   0   1  13        692.86        726.60        19.44 o                         
   1   1  13         46.88         41.90         4.54 o                         
   2   1  13        393.58        384.04        14.25 o                         
   3   1  13          0.19         -0.60         2.07 o                         
   4   1  13         15.75         14.58         3.46 o                         
  -4   2  13          1.11          1.85         4.32 o                         
  -3   2  13        413.65        436.04        14.11 o                         
  -2   2  13        364.70        342.83         9.98 o                         
  -1   2  13        728.13        716.34        13.90 o                         
   0   2  13          3.74          0.69         1.82 o                         
   1   2  13       1010.11       1049.69        24.79 o                         
   2   2  13         21.74         21.70         3.72 o                         
   3   2  13         35.56         37.32         5.72 o                         
   4   2  13          5.92          4.59         2.56 o                         
  -4   3  13        190.33        186.99        12.19 o                         
  -3   3  13         71.88         51.42         9.46 o                         
  -2   3  13        109.67         83.32         9.02 o                         
  -1   3  13        435.15        439.20        15.40 o                         
   0   3  13         22.67         26.69         4.47 o                         
   1   3  13        164.81        163.21        19.15 o                         
   2   3  13         40.21         36.53        10.15 o                         
   3   3  13         58.54         41.75         9.21 o                         
  -4   4  13          0.12         -1.35         4.14 o                         
  -3   4  13        162.44        224.22        21.69 o                         
  -2   4  13        110.88         97.98        14.75 o                         
  -1   4  13        574.97        568.19        20.63 o                         
   0   4  13          1.96          9.87         4.58 o                         
   1   4  13       1074.59       1116.66        53.40 o                         
   2   4  13        121.00        108.94        11.37 o                         
   3   4  13         27.36         23.69         7.41 o                         
  -4   5  13         90.36         98.71        10.70 o                         
  -3   5  13         35.60         30.42         8.45 o                         
  -2   5  13         87.16         95.98        10.10 o                         
  -1   5  13         42.95         45.49         7.40 o                         
   0   5  13        223.49        234.49        17.29 o                         
   1   5  13          0.05          1.49         3.47 o                         
   2   5  13        165.76        175.94        23.97 o                         
   3   5  13         14.18         13.00         3.72 o                         
  -4   6  13          6.23          4.97         3.02 o                         
  -3   6  13          9.55         12.95         6.24 o                         
  -2   6  13          0.12          0.70         2.98 o                         
  -1   6  13        164.46        178.39        14.50 o                         
   0   6  13          9.05          7.84         6.06 o                         
   1   6  13        179.70        194.64        12.58 o                         
   2   6  13          0.57         -2.14         3.39 o                         
   3   6  13         33.48         29.05         4.44 o                         
  -3   7  13         33.78         24.48        16.76 o                         
  -2   7  13        118.56        117.91         9.09 o                         
  -1   7  13          3.87          0.25         9.95 o                         
   0   7  13         70.28         88.29        16.69 o                         
   1   7  13          1.59          0.10         3.95 o                         
   2   7  13        130.35        137.08        11.57 o                         
   3   7  13          0.77         -0.97         2.27 o                         
  -3   8  13         75.72         55.28         8.57 o                         
  -2   8  13          1.84          4.84         2.90 o                         
  -1   8  13         41.24         49.61         6.43 o                         
   0   8  13         46.28         53.16         8.35 o                         
   1   8  13         58.65         65.93        11.90 o                         
   2   8  13          3.17          5.08         2.86 o                         
  -2   9  13          6.78          3.01         3.76 o                         
  -1   9  13          2.33         -2.10         3.33 o                         
   0   9  13        148.17        152.08        12.55 o                         
   1   9  13         10.43          9.52         4.86 o                         
  -1  10  13          2.46          1.35         2.92 o                         
   0  10  13         10.31          5.37         4.75 o                         
   1  10  13         45.57         35.56         7.82 o                         
  -4   0  14        117.09        146.16        15.68 o                         
  -2   0  14        300.29        298.53        16.03 o                         
   0   0  14        249.21        246.58        13.91 o                         
   2   0  14        462.02        426.95        23.78 o                         
  -4   1  14          9.15         10.78         3.77 o                         
  -3   1  14        298.55        307.35        17.71 o                         
  -2   1  14         11.37          9.61         2.44 o                         
  -1   1  14        215.16        216.35         6.87 o                         
   0   1  14          4.27          4.02         2.17 o                         
   1   1  14        216.51        217.40        10.25 o                         
   2   1  14         13.45          6.34         4.52 o                         
   3   1  14         52.17         54.00         4.68 o                         
  -4   2  14        117.61        111.05        13.52 o                         
  -3   2  14          1.33          0.74         3.16 o                         
  -2   2  14          0.82          0.68         1.96 o                         
  -1   2  14        310.02        305.02         8.78 o                         
   0   2  14         97.38         97.36         6.81 o                         
   1   2  14         70.36         64.74         5.68 o                         
   2   2  14        172.13        162.60         8.83 o                         
   3   2  14          0.08          0.60         1.76 o                         
  -4   3  14          5.75          8.27         3.28 o                         
  -3   3  14        236.15        248.03        19.76 o                         
  -2   3  14        181.36        196.77        14.77 o                         
  -1   3  14        528.39        530.41        18.48 o                         
   0   3  14         61.02         65.46        13.03 o                         
   1   3  14       1261.06       1243.72        62.52 o                         
   2   3  14         63.51         56.96        11.80 o                         
   3   3  14         51.17         59.27        10.14 o                         
  -4   4  14        176.23        207.88        15.89 o                         
  -3   4  14         55.91         60.41        11.56 o                         
  -2   4  14         22.83         10.70         7.33 o                         
  -1   4  14         17.40         17.33         3.67 o                         
   0   4  14         79.05         85.48        10.63 o                         
   1   4  14        142.36        173.92        29.74 o                         
   2   4  14         61.53         58.37         8.42 o                         
   3   4  14         10.93          6.29         4.17 o                         
  -4   5  14          1.53          2.96         2.29 o                         
  -3   5  14         41.64         47.17         9.74 o                         
  -2   5  14          7.31          5.39         4.46 o                         
  -1   5  14         33.88         26.84         7.02 o                         
   0   5  14         62.68         64.49         9.82 o                         
   1   5  14        199.18        201.29        22.01 o                         
   2   5  14         39.53         33.91         6.46 o                         
   3   5  14         43.30         41.49         7.61 o                         
  -3   6  14          9.64          3.15         3.37 o                         
  -2   6  14        216.87        221.71        22.76 o                         
  -1   6  14         37.59         21.27         8.87 o                         
   0   6  14         54.67         56.82         7.29 o                         
   1   6  14          5.49          4.65         4.04 o                         
   2   6  14        143.26        158.70        12.45 o                         
   3   6  14          0.15         -1.00         2.66 o                         
  -3   7  14         61.82         65.40         9.72 o                         
  -2   7  14         11.01          4.69         9.55 o                         
  -1   7  14        101.90        113.94        11.62 o                         
   0   7  14         58.14         57.99        14.78 o                         
   1   7  14         59.89         66.99        12.90 o                         
   2   7  14          7.20          3.81         3.15 o                         
  -2   8  14         16.88         23.89         6.72 o                         
  -1   8  14          3.92         13.32         4.80 o                         
   0   8  14         73.22         72.90         8.87 o                         
   1   8  14          1.07         11.43         5.59 o                         
   2   8  14         73.68         77.20         7.02 o                         
  -2   9  14          7.00          3.73         3.29 o                         
  -1   9  14         10.51         13.41         3.95 o                         
   0   9  14          1.17          0.21         2.86 o                         
   1   9  14         62.92         73.60        15.04 o                         
   0  10  14         72.45         50.19         8.44 o                         
  -3   0  15         45.49         37.00         9.42 o                         
  -1   0  15        182.21        179.71         9.12 o                         
   1   0  15         86.63         89.56        15.90 o                         
   3   0  15         15.89         10.25         4.08 o                         
  -4   1  15        172.77        167.21        11.10 o                         
  -3   1  15         92.18         73.79        14.63 o                         
  -2   1  15        459.98        471.51        15.65 o                         
  -1   1  15          1.56          0.92         1.47 o                         
   0   1  15         61.38         61.57         7.75 o                         
   1   1  15         16.56         20.82         6.24 o                         
   2   1  15        546.15        561.43        24.20 o                         
   3   1  15         44.56         40.13         4.46 o                         
  -4   2  15          4.07          2.86         3.79 o                         
  -3   2  15        217.17        207.41        12.07 o                         
  -2   2  15         42.46         33.14         4.34 o                         
  -1   2  15        125.97        121.85         6.20 o                         
   0   2  15         23.13         16.87         2.96 o                         
   1   2  15        154.76        161.67        12.06 o                         
   2   2  15        104.00        108.66         7.11 o                         
   3   2  15         10.91         14.64         3.25 o                         
  -4   3  15        109.34        128.51         8.69 o                         
  -3   3  15          0.10          1.62         4.06 o                         
  -2   3  15         25.54         26.76         6.22 o                         
  -1   3  15        122.63         89.78        14.71 o                         
   0   3  15        245.00        289.69        27.88 o                         
   1   3  15          4.55         -2.43         5.26 o                         
   2   3  15        152.94        183.27        20.03 o                         
   3   3  15          9.37          1.46         3.64 o                         
  -4   4  15          0.62          1.04         1.94 o                         
  -3   4  15        216.21        220.98        20.06 o                         
  -2   4  15         58.58         64.97         8.76 o                         
  -1   4  15          2.41          3.92         4.69 o                         
   0   4  15        165.59        200.86        16.07 o                         
   1   4  15         32.86         43.65         8.32 o                         
   2   4  15          0.65          4.25         4.19 o                         
   3   4  15         39.21         33.45         6.80 o                         
  -3   5  15         30.91         37.03         6.03 o                         
  -2   5  15        291.01        315.63        15.50 o                         
  -1   5  15        169.13        178.92        15.13 o                         
   0   5  15        724.08        795.08        34.51 o                         
   1   5  15          0.67          3.59         4.23 o                         
   2   5  15        184.24        194.92        13.80 o                         
   3   5  15          0.36          2.02         2.68 o                         
  -3   6  15        102.07        118.96        10.29 o                         
  -2   6  15          2.42          4.50         4.11 o                         
  -1   6  15          1.46         -2.54         3.88 o                         
   0   6  15         23.28         22.62         8.62 o                         
   1   6  15          3.25         14.32         4.87 o                         
   2   6  15          0.48          3.33         2.63 o                         
  -3   7  15          0.88          1.21         2.83 o                         
  -2   7  15        100.73        130.86        15.62 o                         
  -1   7  15          0.42          2.30         2.91 o                         
   0   7  15         46.35         47.56         7.66 o                         
   1   7  15          0.67         -2.07         4.82 o                         
   2   7  15         73.51         81.50        14.07 o                         
  -2   8  15         14.72          8.78         3.79 o                         
  -1   8  15         25.86         37.06        16.17 o                         
   0   8  15          2.08          1.91         4.78 o                         
   1   8  15         53.07         88.10        11.84 o                         
  -1   9  15         18.43         14.42         3.53 o                         
   0   9  15         12.60         20.48         5.94 o                         
   1   9  15          3.75         10.65         3.77 o                         
  -4   0  16         91.52        101.57        11.41 o                         
  -2   0  16        515.77        531.37        27.13 o                         
   0   0  16         37.29         37.10        10.98 o                         
   2   0  16        341.27        349.46        20.48 o                         
  -4   1  16          0.01          2.44         2.40 o                         
  -3   1  16        248.13        282.88        17.27 o                         
  -2   1  16         24.81         28.69         4.17 o                         
  -1   1  16        112.08        123.19         8.82 o                         
   0   1  16          1.14          0.17         4.03 o                         
   1   1  16          9.18          4.64         7.71 o                         
   2   1  16         78.09         87.67         7.07 o                         
   3   1  16         46.26         51.53         7.23 o                         
  -4   2  16         57.16         41.09         7.14 o                         
  -3   2  16          2.94          1.85         2.98 o                         
  -2   2  16         67.80         80.84         6.24 o                         
  -1   2  16          2.21          3.70         2.88 o                         
   0   2  16        114.92        128.89        11.02 o                         
   1   2  16          5.51          5.46         3.66 o                         
   2   2  16        195.75        178.36        10.51 o                         
   3   2  16         29.19         23.75         3.55 o                         
  -3   3  16        344.41        336.37        19.01 o                         
  -2   3  16         10.41          7.68         4.40 o                         
  -1   3  16        286.45        287.36        19.40 o                         
   0   3  16         23.63         13.81         8.46 o                         
   1   3  16         98.44        125.80        17.07 o                         
   2   3  16          8.20          4.02         4.70 o                         
   3   3  16         29.44         23.91         5.55 o                         
  -3   4  16          0.02         -1.73         3.17 o                         
  -2   4  16         45.88         64.52         8.43 o                         
  -1   4  16        148.58        148.12        13.87 o                         
   0   4  16        205.17        235.89        24.50 o                         
   1   4  16          3.94         -2.33         5.03 o                         
   2   4  16         76.97         78.79        12.18 o                         
   3   4  16          0.00          0.97         2.57 o                         
  -3   5  16        117.80        120.55        13.67 o                         
  -2   5  16          9.66         15.65         4.41 o                         
  -1   5  16          4.42          8.59         4.73 o                         
   0   5  16          1.00          0.18         4.18 o                         
   1   5  16         12.27         25.21         7.24 o                         
   2   5  16          0.02          0.18         3.29 o                         
  -3   6  16          0.07         -3.76         3.76 o                         
  -2   6  16        217.31        243.90        15.58 o                         
  -1   6  16         14.14          9.57        10.29 o                         
   0   6  16         16.48         23.83         9.85 o                         
   1   6  16         30.31         35.34         6.34 o                         
   2   6  16         32.39         27.42         3.75 o                         
  -2   7  16          4.04          4.99         4.65 o                         
  -1   7  16         54.53         76.68        12.44 o                         
   0   7  16          2.24         -2.06         4.81 o                         
   1   7  16         88.92         88.03        12.34 o                         
   2   7  16         13.44         12.17         5.51 o                         
  -2   8  16         70.24         85.79         9.99 o                         
  -1   8  16          8.48          6.80         3.27 o                         
   0   8  16          0.55          4.90         5.00 o                         
   1   8  16          0.02          3.95         3.85 o                         
   0   9  16          3.79          7.49         3.90 o                         
  -3   0  17        266.44        264.40        22.74 o                         
  -1   0  17         21.21         31.36         6.90 o                         
   1   0  17          0.33          9.14         7.12 o                         
   3   0  17        191.95        184.29        16.13 o                         
  -4   1  17         54.36         46.58         6.93 o                         
  -3   1  17          3.85          5.75         3.59 o                         
  -2   1  17        384.23        351.42        15.57 o                         
  -1   1  17         84.63         77.01         7.13 o                         
   0   1  17        233.90        256.27        40.58 o                         
   1   1  17          5.13          4.24         3.75 o                         
   2   1  17         57.24         59.21         5.63 o                         
   3   1  17         12.28         14.02         3.44 o                         
  -3   2  17        199.85        173.51        17.18 o                         
  -2   2  17         44.28         45.70         5.31 o                         
  -1   2  17        158.45        165.98        10.27 o                         
   0   2  17         35.40         31.24         7.22 o                         
   1   2  17         36.63         41.46         7.28 o                         
   2   2  17          3.13          5.00         2.74 o                         
  -3   3  17          9.86         16.43         6.20 o                         
  -2   3  17         38.24         31.76         8.82 o                         
  -1   3  17         41.23         27.55         9.77 o                         
   0   3  17         25.15         34.82        10.63 o                         
   1   3  17          4.29          6.65         6.20 o                         
   2   3  17          3.31          3.44         4.80 o                         
  -3   4  17         39.70         38.47         5.66 o                         
  -2   4  17          0.12          2.26         3.43 o                         
  -1   4  17        208.20        234.63        25.10 o                         
   0   4  17          1.51          8.03         7.09 o                         
   1   4  17        130.59        106.57        14.94 o                         
   2   4  17          5.40          3.15         4.82 o                         
  -3   5  17          0.06         -1.33         3.51 o                         
  -2   5  17        333.47        364.11        29.36 o                         
  -1   5  17         20.17         17.65         5.43 o                         
   0   5  17          3.83          4.25         3.84 o                         
   1   5  17         32.74         32.92         6.08 o                         
   2   5  17          9.67          8.38         2.97 o                         
  -3   6  17         25.35         21.57         4.84 o                         
  -2   6  17          5.89          2.93         5.18 o                         
  -1   6  17         97.11         90.92         9.90 o                         
   0   6  17         19.68         26.85         7.99 o                         
   1   6  17        119.09        121.38        24.05 o                         
   2   6  17         18.00         10.42         8.21 o                         
  -2   7  17        163.19        171.60        15.54 o                         
  -1   7  17          0.31          5.02         2.90 o                         
   0   7  17         14.12         10.84         3.60 o                         
   1   7  17         51.66         78.80        10.67 o                         
  -1   8  17         27.87         35.75         7.03 o                         
   0   8  17         11.70         11.75         4.63 o                         
  -2   0  18        438.14        384.77        21.68 o                         
   0   0  18         91.15        121.47        18.75 o                         
   2   0  18         11.37         13.46         4.28 o                         
  -3   1  18        154.02        168.20        11.75 o                         
  -2   1  18          1.22          0.45         2.25 o                         
  -1   1  18         55.61         59.30         7.18 o                         
   0   1  18         44.68         47.99         8.36 o                         
   1   1  18         20.69         22.19         9.57 o                         
   2   1  18         23.33         20.87         3.36 o                         
  -3   2  18          0.04          0.57         2.86 o                         
  -2   2  18        233.58        218.55        10.99 o                         
  -1   2  18         66.33         56.72         7.14 o                         
   0   2  18        155.68        169.50        18.93 o                         
   1   2  18          2.40          0.36         3.14 o                         
   2   2  18          5.40          1.38         1.66 o                         
  -3   3  18         59.87         50.85         9.29 o                         
  -2   3  18          0.08         -2.10         3.46 o                         
  -1   3  18        190.64        194.84        22.05 o                         
   0   3  18          3.55          5.82         4.59 o                         
   1   3  18         46.95         43.31         9.29 o                         
   2   3  18          0.76         -1.38         3.85 o                         
  -3   4  18          0.05         -1.37         3.20 o                         
  -2   4  18        201.21        191.21        20.30 o                         
  -1   4  18         22.74         27.08         9.51 o                         
   0   4  18        133.42        127.17        16.46 o                         
   1   4  18          0.30         -1.86         5.43 o                         
   2   4  18          7.13          6.18         3.94 o                         
  -2   5  18          1.31          0.80         3.31 o                         
  -1   5  18         33.71         39.44         6.63 o                         
   0   5  18          0.26         -1.92         3.14 o                         
   1   5  18         10.54          1.63         4.07 o                         
   2   5  18          1.24          0.99         2.31 o                         
  -2   6  18        147.27        148.04        21.47 o                         
  -1   6  18          2.84          6.85         5.02 o                         
   0   6  18          3.28          1.66         2.83 o                         
   1   6  18         10.64          1.96         2.53 o                         
  -1   7  18        108.96        109.50         8.38 o                         
   0   7  18         18.68         12.91         3.58 o                         
  -3   0  19        269.58        269.45        19.92 o                         
  -1   0  19        280.54        253.15        26.00 o                         
   1   0  19        167.61        216.07        23.11 o                         
  -3   1  19          9.14          6.44         3.13 o                         
  -2   1  19        168.21        161.42         8.10 o                         
  -1   1  19         11.41         11.26         7.83 o                         
   0   1  19          8.71          6.38         5.21 o                         
   1   1  19         12.98          7.94         3.83 o                         
   2   1  19          2.81          4.14         1.92 o                         
  -3   2  19        112.86        113.07         8.66 o                         
  -2   2  19         11.28         17.37         3.99 o                         
  -1   2  19        246.08        222.45        16.46 o                         
   0   2  19         13.25         10.84         3.78 o                         
   1   2  19         63.45         63.70         8.41 o                         
   2   2  19         12.33          8.49         2.22 o                         
  -3   3  19          0.61         -1.27         3.18 o                         
  -2   3  19         43.13         27.97         8.50 o                         
  -1   3  19          6.91          6.80         6.33 o                         
   0   3  19        104.31        106.38        14.45 o                         
   1   3  19          0.22          6.56         4.59 o                         
   2   3  19          5.10          2.99         2.92 o                         
  -2   4  19          7.29         10.78         5.95 o                         
  -1   4  19        134.60        155.75        18.30 o                         
   0   4  19          8.73          9.13         5.59 o                         
   1   4  19          3.60          6.06         4.24 o                         
  -2   5  19         81.94         83.10        11.10 o                         
  -1   5  19         30.08         31.99         8.37 o                         
   0   5  19         99.48         91.64        12.04 o                         
   1   5  19          0.69         -1.28         3.20 o                         
  -1   6  19        190.49        236.52        12.60 o                         
   0   6  19          1.50          0.00         2.79 o                         
  -2   0  20        147.58        130.40        16.05 o                         
   0   0  20         19.12         37.45         9.08 o                         
   2   0  20          3.36          2.10         1.81 o                         
  -3   1  20         55.01         52.69         7.34 o                         
  -2   1  20          8.68         11.27         3.96 o                         
  -1   1  20        129.96        111.29        10.99 o                         
   0   1  20         18.72         20.39         5.21 o                         
   1   1  20         83.78         73.60         7.39 o                         
  -2   2  20        114.97        109.27         7.72 o                         
  -1   2  20         11.64         10.92         5.44 o                         
   0   2  20         90.39         98.68         9.94 o                         
   1   2  20          1.10          0.73         1.76 o                         
  -2   3  20          3.26          1.60         3.99 o                         
  -1   3  20        206.78        200.70        19.44 o                         
   0   3  20          0.38         -1.59         4.44 o                         
   1   3  20         19.21         12.59         4.73 o                         
  -2   4  20         83.96         88.01        11.09 o                         
  -1   4  20          1.42          1.61         3.53 o                         
   0   4  20        132.08        139.76        14.34 o                         
   1   4  20          0.11         -1.13         2.64 o                         
  -1   5  20         77.99         78.33         9.89 o                         
   0   5  20          0.08         -1.25         3.81 o                         
  -1   0  21         37.69         21.23         7.06 o                         
   1   0  21         38.65         43.12         7.12 o                         
  -2   1  21        166.58        154.57        10.88 o                         
  -1   1  21          6.13          1.09         3.75 o                         
   0   1  21        130.89        107.73         9.76 o                         
   1   1  21          0.06         -1.03         1.35 o                         
  -2   2  21         24.66         27.22         6.24 o                         
  -1   2  21         63.32         65.65         9.00 o                         
   0   2  21          5.45          2.39         2.25 o                         
   1   2  21         10.87         11.54         1.97 o                         
  -2   3  21         56.22         43.68         7.30 o                         
  -1   3  21          1.49         -2.44         4.31 o                         
   0   3  21        176.70        166.94        14.22 o                         
  -1   4  21         37.23         37.39         6.54 o                         
   0   4  21          3.35          8.59         3.68 o                         
   0   0  22         31.39         31.12         6.56 o                         
  -1   1  22         61.20         62.30         6.49 o                         
   0   1  22          6.01          8.03         2.73 o                         
  -1   2  22          3.24          0.04         2.02 o                         
   0   2  22         56.54         50.98         5.31 o                         
                                                                                
